# Supplementary material for: Metabolome and Transcriptome Profiling Unveil the Mechanisms of Polyphenol Synthesis in the Developing Endopleura of Walnut (Juglans regia L.)
Source: Int J Mol Sci. 2022 Jun 14;23(12):6623. doi: 10.3390/ijms23126623 (PMC9224426; doi:10.3390/ijms23126623)
Supplement: Supplementary file 1 [file ijms-23-06623-s001.zip]

Archive with 7 entries (6 files):
- ijms-1741232-supplementary/
- ijms-1741232-supplementary/Supplementary Figures S1-S8.pdf
- ijms-1741232-supplementary/Supplementary Table S1.xlsx
- ijms-1741232-supplementary/Supplementary Table S2.xlsx
- ijms-1741232-supplementary/Supplementary Table S3.xlsx
- ijms-1741232-supplementary/Supplementary Table S4.xlsx
- ijms-1741232-supplementary/Supplementary Table S5.xlsx
