# Supplementary material for: Metabolome and Transcriptome Profiling Unveil the Mechanisms of Polyphenol Synthesis in the Developing Endopleura of Walnut (Juglans regia L.)
Source: Int J Mol Sci. 2022 Jun 14;23(12):6623. doi: 10.3390/ijms23126623 (PMC9224426; doi:10.3390/ijms23126623)
Supplement: Supplementary file 1 [file ijms-23-06623-s001.zip › ijms-1741232-supplementary/Supplementary Table S1.xlsx]

## Sheet: All compounds
Index	Q1 (Da)	Q3 (Da)	Molecular Weight (Da)	Formula	Ionization model	Compounds	Class I	Class II	CAS	Level	P1_1	P1_2	P1_3	P2_1	P2_2	P2_3	P3_1	P3_2	P3_3	P4_1	P4_2	P4_3	P5_1	P5_2	P5_3	B5_1	B5_2	B5_3	cpd_ID	kegg_map
Xmyp005654	449.11	287.06	448.101	C21H20O11	[M+H]+	Kaempferol-4'-O-glucoside*	Flavonoids	Flavonoid	-	A	168930	95323	86265	9	9	9	9	9	9	9	9	9	9	9	9	371200	418520	372630	--	--
Lmfp004055	435.09	303.05	434.085	C20H18O11	[M+H]+	Morin-3-O-xyloside*	Flavonoids	Flavonols	-	A	2533800	2753600	2703000	10349000	10041000	9743400	15228000	14331000	15438000	20102000	19291000	19673000	17120000	18614000	19049000	364510	171220	230220	--	--
mws2220	457.08	169.02	458.085	C22H18O11	[M-H]-	Gallocatechin 3-O-gallate*	Flavonoids	Flavanols	5127-64-0	A	72577	31315	59000	18338	46934	86314	40201	47298	217700	29011	24450	30304	43410	31917	18497	362430	402040	312450	--	--
mws2186	435.09	303	434.085	C20H18O11	[M+H]+	Avicularin(Quercetin-3-O-α-L-arabinofuranoside)	Flavonoids	Flavonols	572-30-5	A	1746000	1911500	1985000	8067200	7622500	6933100	11636000	10955000	11244000	13814000	14768000	14083000	14687000	13591000	15748000	350880	180220	205510	--	--
mws0054	289.07	245	290.079	C15H14O6	[M-H]-	Catechin	Flavonoids	Flavanols	154-23-4	A	4026600	4129900	7840800	9925400	7981800	8348400	10349000	14067000	14245000	11114000	11893000	12536000	18276000	19083000	18479000	332800	353990	1063500	C06562	ko00941,ko01110
mws1397	441.08	169	442.09	C22H18O10	[M-H]-	Epicatechin gallate*	Flavonoids	Flavanols	1257-08-5	A	20727000	18070000	22597000	17650000	18024000	17816000	10114000	13553000	12001000	11486000	12656000	12687000	9015200	10116000	10363000	207680	203500	195500	--	--
HJN055	435.13	273.08	436.136	C21H24O10	[M-H]-	Dihydrocharcone-4'-O-glucoside	Flavonoids	Chalcones	-	A	979680	959510	2381300	8444200	8918400	7900500	20086000	20792000	17810000	29562000	28051000	31880000	35706000	36421000	34629000	182230	216440	630760	--	--
mws1179	433.11	271	434.121	C21H22O10	[M-H]-	Naringenin-7-O-glucoside (Prunin)*	Flavonoids	Dihydroflavone	529-55-5	A	2150200	2394500	1959700	28671000	32823000	31478000	15160000	12689000	13884000	14937000	14978000	16482000	16144000	18775000	17501000	174260	181740	494560	C09099	ko00941
mws0355	441.08	169.02	442.09	C22H18O10	[M-H]-	Catechin gallate*	Flavonoids	Flavanols	130405-40-2	A	17595000	19202000	23435000	21049000	17828000	16341000	12677000	13641000	11045000	10437000	11433000	11225000	8580100	10212000	10326000	151420	140990	161620	--	--
pmp000113	389.12	359.08	388.116	C20H20O8	[M+H]+	5-Hydroxy-6,7,8,3',4'-pentamethoxyflavone	Flavonoids	Flavonoid	2174-59-6	B	118910	116530	111230	136430	133940	132300	135580	132120	117360	131210	126220	119100	118050	121740	116890	113330	119600	114410	--	--
HJN041	451.12	289.07	452.131	C21H24O11	[M-H]-	Epicatechin glucoside	Flavonoids	Flavanols	-	B	22329	27066	30258	30644	19582	19572	26148	36945	47948	55576	56350	88860	45620	73062	47624	103930	154890	157780	--	--
Lmmn004625	449.11	287.06	450.116	C21H22O11	[M-H]-	Dihydrokaempferol-7-O-glucoside	Flavonoids	Flavonols	-	A	47814	67240	95249	594930	730500	627680	3636400	3972200	3828400	9985600	9953700	9113200	11777000	11208000	13294000	95550	147030	241490	--	--
Hmln002321	549.09	300	550.096	C24H22O15	[M-H]-	Quercetin-3-O-(6''-malonyl)glucoside	Flavonoids	Flavonols	-	B	9	9	9	9	9	9	9	9	9	15812	19442	15369	14641	17241	12125	94963	135350	126540	C12638	ko00944
HJN087	433.12	271.06	434.121	C21H22O10	[M-H]-	Naringenin-4'-O-glucoside*	Flavonoids	Flavonoid	-	A	4480500	5114700	4478900	16843000	15446000	16889000	21198000	20500000	21495000	28185000	27072000	23470000	18398000	18572000	20661000	89737	82061	232150	--	--
mws0856	463.09	301	464.095	C21H20O12	[M-H]-	Quercetin-4'-O-glucoside (Spiraeoside)*	Flavonoids	Flavonols	20229-56-5	B	265820	199120	317680	606320	563650	529830	1098500	1238800	947330	1686200	1755400	1501200	1994300	1998200	2156700	75415	93905	208240	--	--
Lmdp003286	465.1	303.06	464.095	C21H20O12	[M+H]+	Isohyperoside	Flavonoids	Flavonols	35589-21-0	B	7350100	8017000	10119000	17357000	15878000	16143000	18742000	21112000	21964000	20892000	24709000	25289000	23014000	21995000	22878000	75283	67154	133600	--	--
mws2118	435.13	166.7	436.137	C21H24O10	[M-H]-	Phloretin-2'-O-glucoside (Phlorizin)	Flavonoids	Chalcones	60-81-1	A	517290	427130	1199600	4289500	4276800	3887100	9590300	9225800	10309000	16094000	15931000	16440000	19534000	19470000	18781000	73700	101940	249480	C01604	ko00941,ko01110
mws1329	463.09	300.7	464.095	C21H20O12	[M-H]-	Quercetin-7-O-glucoside*	Flavonoids	Flavonols	491-50-9	A	156110	181510	222900	472330	388240	486250	816850	848870	923860	1196800	1186400	1132000	1433700	1425000	1384300	70627	66841	170840	C12639	--
HJN090	433.11	271.06	434.121	C21H22O10	[M-H]-	Butin-7-O-glucoside	Flavonoids	Flavonoid	-	A	3986700	4210700	3893100	15026000	13798000	11774000	17729000	17674000	19217000	22826000	25860000	19801000	16148000	17007000	18248000	65169	76527	176950	--	--
Hmgp002036	479.12	317.06	478.112	C22H22O12	[M+H]+	Nepetin-7-O-glucoside	Flavonoids	Flavonoid	569-90-4	A	9	9	9	749180	901480	500050	4658700	5466500	4778900	6581100	5276400	9931100	14053000	11792000	9083800	63564	58679	86869	--	--
Lmjp002906	479.12	317.07	478.111	C22H22O12	[M+H]+	Rhamnetin-3-O-Glucoside*	Flavonoids	Flavonols	27875-34-9	A	9	9	9	628360	680820	609300	5262900	5450100	5688200	4185000	6262500	7189500	11132000	12847000	10509000	59627	57968	95677	--	--
mws0091	463.09	300.03	464.095	C21H20O12	[M-H]-	Quercetin-3-O-glucoside (Isoquercitrin)*	Flavonoids	Flavonols	482-35-9	A	227410	233990	388430	610130	718660	617280	1046800	1012700	809720	1332700	1195500	1293100	1068600	1082400	953360	57074	48080	56988	C05623	ko00944,ko01100,ko01110
pmp001309	465.1	303.1	464.095	C21H20O12	[M+H]+	6-Hydroxykaempferol-7-O-glucoside	Flavonoids	Flavonols	-	A	7666900	7713700	9372000	16275000	13362000	18107000	19345000	20474000	22853000	23545000	22787000	22511000	20644000	20241000	20428000	48453	71682	126060	--	--
mws0045	449.11	303.05	448.101	C21H20O11	[M+H]+	Quercetin-3-O-rhamnoside(Quercitrin)	Flavonoids	Flavonols	522-12-3	A	3406400	3864600	10949000	11497000	11781000	12026000	12055000	15253000	14953000	7933500	8512300	9969800	9814500	10253000	9464600	45483	41346	54853	C01750	ko00944
mws0061	463.09	300	464.095	C21H20O12	[M-H]-	Quercetin-3-O-galactoside (Hyperin)	Flavonoids	Flavonols	482-36-0	A	366690	277120	398270	953540	945970	923590	1390700	1423000	1252600	1669400	1642400	1550100	1766800	1118000	1275800	40776	74038	99742	C10073	--
mws0044	303.05	125.02	304.058	C15H12O7	[M-H]-	Dihydroquercetin(Taxifolin)	Flavonoids	Dihydroflavonol	480-18-2	B	570120	647670	1624100	2087100	1816900	2748700	1496800	1465700	1745900	1124000	1157500	1208300	1219200	1311600	1378500	40447	38879	39646	C01617	ko00941,ko01100,ko01110
Lmlp006175	435.13	273.09	434.121	C21H22O10	[M+H]+	Isosalipurposide (Phlorizin Chalcone)	Flavonoids	Chalcones	4547-85-7	B	12832000	13052000	13010000	29431000	27139000	28366000	22539000	20917000	21329000	26133000	25789000	24728000	18153000	18278000	20753000	39868	37342	125920	C16406	ko00941
pmn001416	451.1	341.06	452.111	C24H20O9	[M-H]-	Catechin-(7,8-bc)-4α-(3,4-dihydroxyphenyl)-dihydro-2-(3H)-one	Flavonoids	Flavanols	-	B	88530	76628	137770	1523600	1343800	1369200	4415200	4165100	4566300	4706300	4573500	5452700	8073900	7655900	7384800	39021	22581	56892	--	--
pmp000579	463.12	301.07	462.116	C22H22O11	[M+H]+	Diosmetin-7-O-galactoside	Flavonoids	Flavonoid	-	B	22265	28769	63801	337880	334240	352230	577470	709300	686940	1366500	1370100	1493500	1925300	2282400	2649700	30556	21336	32575	--	--
Lmzp002365	465.14	303.09	464.131	C22H24O11	[M+H]+	Hesperetin-7-O-glucoside	Flavonoids	Flavonoid	31712-49-9	B	37586	53896	76789	331410	502570	314970	479690	606500	451090	480990	470820	479790	596270	546770	310720	28033	9735	11288	C16422	ko00941
Lmyp003139	617.11	153.02	616.106	C28H24O16	[M+H]+	Quercetin-3-O-(6''-galloyl)galactoside*	Flavonoids	Flavonols	53171-28-1	A	358050	405960	676790	3846600	3472200	3070300	6213800	6252100	6454700	5854500	6424400	7212400	8366100	8012200	7772600	26891	12954	23830	--	--
Hmdp001794	769.09	303.05	768.118	C35H28O20	[M+H]+	Quercetin-3-O-(2'',3''-digalloyl)-glucoside	Flavonoids	Flavonols	-	B	3941200	3537200	3508800	2532400	3013000	2205800	2527200	1910500	2466800	2831100	2133400	2107600	1557100	1377500	1523900	25309	18329	11591	--	--
pme0460	291.09	139.04	290.079	C15H14O6	[M+H]+	Epicatechin	Flavonoids	Flavanols	490-46-0	A	560860	525200	863450	1537600	1458700	1599100	1566200	1729900	1728400	2180300	2195600	2253000	3212500	3237200	2897700	21792	16901	42861	C09727	ko00941,ko01100,ko01110
HJN086	449.11	287.06	450.116	C21H22O11	[M-H]-	Eriodictyol-3'-O-glucoside*	Flavonoids	Dihydroflavone	-	A	98635	80760	87734	170640	218610	208800	254640	246390	191640	291650	290630	323260	422670	436070	473320	18402	11976	17917	--	--
pmp000117	433.15	403.11	432.142	C22H24O9	[M+H]+	3,5,6,7,8,3',4'-Heptamethoxyflavone	Flavonoids	Flavonols	1178-24-1	B	15534	15965	15875	14759	15814	15482	18325	13203	14105	15618	14115	15464	14745	15715	17964	17582	17171	16485	--	--
mws0057	451.12	289	450.116	C21H22O11	[M+H]+	Eriodictyol-7-O-glucoside*	Flavonoids	Dihydroflavone	38965-51-4	A	9	9	9	9	9	9	52057	41641	38391	51743	32705	44703	51652	43997	63850	17227	10568	20022	--	--
Hmcp002316	449.11	317.06	448.1	C21H20O11	[M+H]+	Isorhamnetin-3-O-arabinoside	Flavonoids	Flavonols	-	B	1066500	1253300	938920	1616100	1867800	2078000	1007900	1071400	1171200	692100	727190	700850	766850	649730	552520	16252	17494	44145	--	--
mws0064	287.06	135	288.063	C15H12O6	[M-H]-	Eriodictyol (5,7,3',4'-Tetrahydroxyflavanone)	Flavonoids	Dihydroflavone	552-58-9	A	114860	96974	180070	202780	171170	207420	190570	222700	199760	538050	452770	468170	659460	634220	860870	13544	12924	13005	C05631	ko00941,ko01100,ko01110
mws0056	463.09	316.03	464.095	C21H20O12	[M-H]-	Myricetin-3-O-rhamnoside (Myricitrin)	Flavonoids	Flavonols	17912-87-7	A	16512	17204	47405	69700	57126	81242	51563	95003	76209	47754	51330	50128	38852	38044	35237	10599	12391	4245	C10108	--
pmb0711	611.16	303.1	610.153	C27H30O16	[M+H]+	Quercetin-7-O-rutinoside	Flavonoids	Flavonols	147714-62-3	B	158850	21783	26823	18561	17265	19120	41442	42999	60534	49820	54537	50235	60811	73914	57864	9852.7	13523	12595	--	--
pme2493	579.17	287.1	578.164	C27H30O14	[M+H]+	Kaempferol-3,7-O-dirhamnoside (Kaempferitrin)	Flavonoids	Flavonols	482-38-2	B	120710	54062	339390	569840	422590	424970	1125700	1065000	892660	1360100	1053500	1203900	1926600	2047900	2132400	9522.4	7176.9	14992	C16981	--
Zmpn002440	287.06	135.05	288.063	C15H12O6	[M-H]-	3,4,2',4',6'-Pentahydroxychalcone	Flavonoids	Chalcones	14917-41-0	A	49491	59792	115270	45304	37290	59949	78681	88915	83597	320080	247110	233630	274940	257740	322410	9372.7	12372	11293	C15525	ko00941,ko01100
mws1299	449.11	299.2	448.101	C21H20O11	[M+H]+	Luteolin-8-C-glucoside (Orientin)	Flavonoids	Flavonoid carbonoside	28608-75-5	B	20959	25594	46051	19280	14837	16000	32240	20620	25083	46987	42515	50188	35315	43490	43531	8762.4	9588.4	8608.5	C10114	--
Lmfn004093	435.13	315.09	436.137	C21H24O10	[M-H]-	Phloretin-4'-O-glucoside (Trilobatin)	Flavonoids	Chalcones	4192-90-9	A	140140	101570	274330	711310	592350	621900	1444200	1330300	1259100	1799700	1646700	2289300	3459900	4217100	3327900	8259.5	4663.8	16796	--	--
pmb3041	521.09	329.2	522.101	C23H22O14	[M-H]-	Tricin-7-O-saccharic acid	Flavonoids	Flavonoid	-	B	19371	23562	28976	23849	42392	35268	80816	72103	72997	69267	51782	62118	54384	79089	55502	7965.8	10112	5831.5	--	--
mws0058	299.06	284	300.063	C16H12O6	[M-H]-	Diosmetin (5,7,3'-Trihydroxy-4'-methoxyflavone)	Flavonoids	Flavonoid	520-34-3	B	10741	7199.7	12725	7031.9	7328.5	7040	10009	15061	12227	33082	36266	32482	39319	44089	45240	7852.3	9112	9771	C10038	--
pme1662	287.08	167	286.084	C16H14O5	[M+H]+	5,4'-Dihydroxy-7-methoxyflavanone (Sakuranetin)	Flavonoids	Flavonoid	2957-21-3	B	7147	8915.4	7734	8120.9	8801.5	8847.4	64048	58299	58182	84496	81641	87786	220470	149630	179180	7390.4	9297.4	9609.4	C09833	ko00941,ko01110
mws1662	269.08	226	268.074	C16H12O4	[M+H]+	Tectochrysin	Flavonoids	Flavonoid	520-28-5	B	5663.6	4131.6	6285.3	7261.4	8034.3	7382.3	10059	12893	13399	13959	13452	12782	12342	12505	13328	6533.2	6011.3	8601.4	C11621	--
pme3285	275.09	139	274.084	C15H14O5	[M+H]+	Afzelechin (3,5,7,4'-Tetrahydroxyflavan)	Flavonoids	Flavanols	2545-00-8	B	9	9	9	13252	6126.7	18416	23692	79461	66240	50059	51100	44058	15491	34958	54257	6447.5	6648.1	7675.1	C09320	ko00941,ko01110
Lmhn005475	593.09	289.07	594.101	C29H22O14	[M-H]-	7,4'-Di-O-galloyltricetiflavan	Flavonoids	Flavanols	-	A	2181200	2009800	3166600	1100400	1304700	983570	364130	484220	422350	365330	479440	281370	158400	224480	168360	5285.5	3873.2	4440.5	--	--
pmp001204	299.09	284.1	298.084	C17H14O5	[M+H]+	Apigenin-7,4'-dimethyl ether	Flavonoids	Flavonoid	5128-44-9	B	34485	17717	23462	5610	7117.5	7194	5065	4794.1	3655.7	4595.2	5285	4507.5	3220.9	4468.9	4539.6	3448	3524.4	4721.8	C10019	--
Lmyp004617	419.13	257.08	418.127	C21H22O9	[M+H]+	Pinocembrin-7-O-glucoside (Pinocembroside)	Flavonoids	Flavonoid	75829-43-5	B	49900	33654	191720	470690	427640	430840	1013300	1388100	1431200	957810	1017800	1092700	927630	1005600	965330	3383.6	3311.5	5731.7	--	--
pme1201	273.08	167	274.084	C15H14O5	[M-H]-	Phloretin	Flavonoids	Chalcones	60-82-2	A	286370	316070	814040	411890	323430	457320	329680	462390	371450	897860	984720	757220	926890	848630	866820	3348.6	3528.1	5118.8	C00774	ko00941,ko01110
pmp000006	345.1	330.07	344.09	C18H16O7	[M+H]+	Eupatilin (5,7-Dihydroxy-3',4',6-Trimethoxyflavone)	Flavonoids	Flavonoid	22368-21-4	B	26033	21266	19508	7175.7	6523.2	6009.7	4942.7	5275	3129.2	2546.6	3449.2	3725.7	3593.3	3914.8	4406.4	2801.9	3697.2	2810.6	C10040	--
Hmln001836	651.16	489.12	652.164	C29H32O17	[M-H]-	Kaempferol-3-O-(6''-Acetyl)glucosyl-(1→3)-Galactoside	Flavonoids	Flavonols	-	B	9	9	9	15330	24590	15517	35348	46388	36099	26374	30383	67237	97025	110520	106030	2292.5	2311.2	9150.8	--	--
mws0918	283.06	268	284.068	C16H12O5	[M-H]-	Prunetin (5,4'-Dihydroxy-7-methoxyisoflavone)	Flavonoids	Isoflavones	552-59-0	B	208490	134330	153450	21116	23527	24308	10391	11850	16358	4821.6	5802.3	8403.6	4328.2	7104.6	10727	2068.4	1784.9	3044.5	C10521	ko00943
mws0919	431.1	285	432.106	C21H20O10	[M-H]-	Kaempferol-3-O-rhamnoside (Afzelin)(Kaempferin)	Flavonoids	Flavonols	482-39-3	B	39992	64900	99392	110480	100410	105300	71856	88223	101540	110880	101820	102320	40562	63352	67487	1494.4	1241.2	2483.1	C16911	ko00944
pme2960	273.08	153	272.068	C15H12O5	[M+H]+	Naringenin chalcone	Flavonoids	Chalcones	73692-50-9	A	458780	331760	428380	329740	290820	303350	485960	592330	592350	654750	712140	733970	467500	428990	514950	1169.4	1069.3	1022	C06561	ko00941,ko01100,ko01110
mws0917	329.07	314	330.074	C17H14O7	[M-H]-	3,7-Di-O-methylquercetin	Flavonoids	Flavonols	2068-02-2	B	26854	31402	26053	1168.5	2125	1302	1454.4	1770.4	1094	9	9	9	4801	28844	4446.5	951.28	2146.3	2159.9	C01265	ko00944
mws1094	287.06	259	288.063	C15H12O6	[M-H]-	Aromadendrin (Dihydrokaempferol)	Flavonoids	Dihydroflavonol	480-20-6	B	57117	42892	106040	31906	36815	51625	46890	43730	39720	44252	36262	43003	44251	46851	37935	811.6	836.33	2584.7	C00974	ko00941,ko01100,ko01110
Lmdp003509	435.09	303.06	434.085	C20H18O11	[M+H]+	Quercetin-3-O-xyloside (Reynoutrin)*	Flavonoids	Flavonols	549-32-6	B	2038100	2061800	2599700	9220400	8354100	8397100	12751000	13856000	13181000	17670000	16214000	16417000	14921000	15709000	20200000	9	9	9	--	--
Lmyp003349	617.11	153.02	616.106	C28H24O16	[M+H]+	Quercetin-3-O-(6''-galloyl)glucoside*	Flavonoids	Flavonols	56316-75-7	A	410320	365830	599250	3227700	3581300	3009300	5407600	6272400	6324700	6581100	6239300	7214900	7110000	7214900	7506400	9	9	9	--	--
Hmcp002207	479.12	317.06	478.111	C22H22O12	[M+H]+	Isorhamnetin-7-O-glucoside (Brassicin)	Flavonoids	Flavonols	6743-96-0	A	76019	87409	96594	1597400	1441700	1670700	1433800	1379200	1461000	642940	630560	719430	9	9	9	9	9	9	--	--
Lmjp003044	479.12	317.06	478.111	C22H22O12	[M+H]+	Isorhamnetin-3-O-Glucoside*	Flavonoids	Flavonols	5041-82-7	A	66473	64583	111010	1304300	1690600	1158700	1281500	1008500	1139700	857300	893580	704400	9	9	9	9	9	9	--	--
Lmyp004444	479.12	317.06	478.111	C22H22O12	[M+H]+	Tricin-4'-methylether-3'-O-glucoside	Flavonoids	Flavonols	-	A	94576	92200	108330	1310100	1335000	1335400	1665700	1416200	1114500	9	9	9	9	9	9	9	9	9	--	--
pmb0736	493.13	331.08	492.127	C23H24O12	[M+H]+	Tricin-7-O-Glucoside	Flavonoids	Flavonoid	32769-01-0	B	26651	17805	37191	143430	149560	103160	281200	339450	308950	231770	283700	282250	363980	358110	442280	9	9	9	--	--
Cmsp004086	303.09	229.08	302.079	C16H14O6	[M+H]+	Dihydrokaempferide	Flavonoids	Flavonols	137225-59-3	B	62286	55010	197780	99765	157710	166930	180590	188460	229890	87461	121140	110730	195750	198040	155120	9	9	9	--	--
Lmbp002336	611.16	303.05	610.153	C27H30O16	[M+H]+	Quercetin-3-O-(2''-O-rhamnosyl)galactoside	Flavonoids	Flavonols	-	B	9	9	9	30483	14967	19723	12091	13494	17937	10756	15688	20570	16146	20743	25083	9	9	9	--	--
Hmjp003123	479.08	303.06	478.075	C21H18O13	[M+H]+	Quercetin-5-O-glucuronide	Flavonoids	Flavonols	-	B	28164	41918	60367	60945	64335	51990	99126	286050	111330	70789	92015	78787	70197	143180	94204	9	9	9	--	--
Lmlp003531	449.11	287.06	448.101	C21H20O11	[M+H]+	Luteolin-3'-O-glucoside*	Flavonoids	Flavonoid	5154-41-6	A	86606	58163	196050	1793200	1679400	1330000	2478800	2856000	2689300	3626700	4008900	3951000	4948700	6185700	4930200	9	9	9	--	--
mws1454	477.14	315	478.148	C23H26O11	[M-H]-	Persicoside	Flavonoids	Dihydroflavone	28978-03-2	B	4451.2	5282.9	7317.5	94078	59525	63534	72330	87346	105100	68314	61417	92353	94450	50127	73293	9	9	9	--	--
mws2209	449.11	287.06	448.101	C21H20O11	[M+H]+	Kaempferol-3-O-glucoside (Astragalin)*	Flavonoids	Flavonols	480-10-4	B	87687	70534	199740	1320700	1480800	1245800	2444100	2841900	3248100	3947300	3911300	3702100	4663300	4402300	5872600	9	9	9	C12249	ko00944,ko01110
Hmcp002539	463.12	317.06	462.116	C22H22O11	[M+H]+	Isorhamnetin-3-O-rhamnoside	Flavonoids	Flavonols	-	B	7004.9	5349.7	16904	20949	22778	18574	39004	61709	40895	46739	64348	55002	52783	69494	87497	9	9	9	--	--
Lmmn004912	315.05	271.02	316.058	C16H12O7	[M-H]-	3-O-Methylquercetin	Flavonoids	Flavonols	1486-70-0	B	14104	13191	30918	16132	15848	19686	8353.1	10726	11929	13434	8198.8	14643	5746.7	6439.2	5311.6	9	9	9	C04443	ko00944
Lmgp004784	275.09	139.04	274.084	C15H14O5	[M+H]+	Apiferol	Flavonoids	Flavonoid	55167-29-8	B	32881	17345	61008	77487	74031	75992	167930	164460	168520	113480	115770	96192	29676	30620	50369	9	9	9	--	--
Lmjp002596	597.14	303.05	596.138	C26H28O16	[M+H]+	Quercetin-3-O-sambubioside	Flavonoids	Flavonols	83048-35-5	B	28192	4856.5	5492.9	9	9	9	9	9	9	35447	42998	53865	48975	60166	77866	9	9	9	C12637	ko00944
Hmcp001578	641.17	479.11	640.163	C28H32O17	[M+H]+	Isorhamnetin-3,7-O-diglucoside	Flavonoids	Flavonols	6758-51-6	B	9	9	9	38585	41073	24942	57642	69503	52275	36698	34727	56416	34132	47475	47562	9	9	9	--	--
mws0049	307.08	139	306.074	C15H14O7	[M+H]+	Gallocatechin	Flavonoids	Flavanols	970-73-0	B	76594	51583	145430	130410	90665	121850	140970	185190	202990	141370	120480	122000	168720	139910	146520	9	9	9	C12127	ko00941,ko01110
Hmpp003270	449.11	287.05	448.101	C21H20O11	[M+H]+	Luteolin-4'-O-glucoside	Flavonoids	Flavonoid	6920-38-3	A	65855	70435	211390	1679800	1388000	1631900	2836700	3415100	2638800	3451700	3786800	3974000	6188500	6792500	4423600	9	9	9	--	--
Lmdp004267	611.14	147.04	610.132	C30H26O14	[M+H]+	Quercetin-3-O-(6''-p-Coumaroyl)glucoside	Flavonoids	Flavonols	-	B	9	9	9	26943	21672	18787	30235	29174	27858	18304	21392	20069	42170	45158	37404	9	9	9	--	--
Lmtp003948	481.13	319.05	480.127	C22H24O12	[M+H]+	3',5',5,7-Tetrahydroxy-4'-methoxyflavanone-3'-O-glucoside	Flavonoids	Flavonoid	-	B	35511	29235	45634	99953	70380	78006	129660	120890	234130	102270	125510	112770	114780	140890	136160	9	9	9	--	--
pmn001640	449.07	316	450.08	C20H18O12	[M-H]-	Myricetin-3-O-arabinoside	Flavonoids	Flavonols	132679-85-7	B	18838	14253	19035	46010	74485	49589	91445	70602	69088	70143	95927	111250	61662	82186	104220	9	9	9	--	--
pmp000589	551.1	303.05	550.096	C24H22O15	[M+H]+	Quercetin-7-O-(6''-malonyl)glucoside	Flavonoids	Flavonols	-	B	15590	10306	10492	41784	38763	45564	43781	43453	33693	33976	27117	30043	24209	17649	24306	9	9	9	--	--
Hmpn005101	451.12	289.07	452.131	C21H24O11	[M-H]-	Sieboldin	Flavonoids	Chalcones	18777-73-6	B	35016	71274	37603	184590	115280	169390	214320	192190	168560	269600	214110	219430	209430	213900	258770	9	9	9	--	--
Lmmp003672	593.17	441.11	592.158	C31H28O12	[M+H]+	8,8'-Methylenebiscatechin	Flavonoids	Flavanols	81555-08-0	B	133830	91444	262260	130260	125350	124320	152310	254140	173620	125940	147980	121080	261860	241550	241820	9	9	9	--	--
mws0072	433.11	271.01	432.106	C21H20O10	[M+H]+	Apigenin-5-O-glucoside	Flavonoids	Flavonoid	28757-27-9	B	6392.4	10152	11621	62797	51644	54997	234720	280420	269710	380580	390230	426730	535810	541870	495750	9	9	9	--	--
pme0001	609.18	301	610.19	C28H34O15	[M-H]-	Hesperetin-7-O-neohesperidoside(Neohesperidin)	Flavonoids	Dihydroflavone	13241-33-3	B	7697.4	9678.9	11736	38611	43230	20955	32753	38775	47770	31801	36180	49018	46119	54926	57241	9	9	9	C09806	ko00941
Lmhp002374	919.27	303.05	918.264	C39H50O25	[M+H]+	Quercetin-3-O-glucosyl(1→4)rhamnoside-7-O-rutinoside	Flavonoids	Flavonols	-	B	164850	147500	161810	172060	167300	191150	129940	111870	125130	82634	109440	86765	70966	72295	70380	9	9	9	--	--
pmb3042	491.12	329.1	492.127	C23H24O12	[M-H]-	Tricin-5-O-Glucoside	Flavonoids	Flavonoid	32769-00-9	B	26297	34980	29084	44994	25520	50889	28066	35500	40516	43869	30082	27972	40106	21172	30180	9	9	9	--	--
Xmsn002700	465.13	303.06	466.111	C21H22O12	[M-H]-	Taxifolin-3'-O-glucoside	Flavonoids	Flavonoid	31106-05-5	B	14164	10492	14273	43624	50859	53350	86694	107470	96516	115780	122460	132390	211380	233260	241830	9	9	9	--	--
mws0914	271.06	151	272.068	C15H12O5	[M-H]-	Pinobanksin*	Flavonoids	Dihydroflavonol	548-82-3	A	361540	261670	317510	240620	192460	203240	368260	445540	390920	469310	595040	570250	342570	320340	356980	9	9	9	C09826	ko00941
pmp000575	447.13	285.18	446.121	C22H22O10	[M+H]+	Acacetin-7-O-glucoside (Tilianin)	Flavonoids	Flavonoid	4291-60-5	B	9	9	9	12513	9711.9	10214	18628	16106	15472	23433	32665	27429	42918	43748	31047	9	9	9	--	--
pme0376	271.06	151	272.068	C15H12O5	[M-H]-	Naringenin (5,7,4'-Trihydroxyflavanone)*	Flavonoids	Dihydroflavone	480-41-1	A	315450	228110	282890	207630	187640	175440	289570	347630	327170	369690	502450	495130	318070	291420	286160	9	9	9	C00509	ko00941,ko00943,ko01100,ko01110
Lmtn002796	449.1	287.05	450.116	C21H22O11	[M-H]-	Aromadendrin-7-O-glucoside	Flavonoids	Flavonoid	28189-90-4	B	9	9	9	63359	37603	41252	105730	103740	116820	133970	131550	154590	82480	125450	108320	9	9	9	--	--
Lmgp004731	433.11	271.06	432.106	C21H20O10	[M+H]+	Genistein-7-O-galactoside	Flavonoids	Isoflavones	-	A	36111	49134	42689	118190	128460	168650	95503	121000	83839	9	9	9	9	9	9	9	9	9	--	--
mws0034	457.08	169.01	458.085	C22H18O11	[M-H]-	Epigallocatechin-3-gallate*	Flavonoids	Flavanols	989-51-5	A	347050	240580	426930	513660	413290	437890	125020	113500	190530	72592	110490	126870	231470	173240	216650	9	9	9	C09731	--
mws0042	305.07	125	306.074	C15H14O7	[M-H]-	Epigallocatechin	Flavonoids	Flavanols	970-74-1	B	34547	20590	28365	16362	7879.5	21102	21302	20970	12803	11756	20168	14300	34955	47776	27963	9	9	9	C12136	ko00941,ko01110
mws1033	303.09	153.02	302.079	C16H14O6	[M+H]+	Homoeriodictyol	Flavonoids	Dihydroflavone	446-71-9	B	6020.6	1928.7	7800.9	3243.9	5153.7	3906.6	8518.6	9908.8	6926.8	33733	36962	24356	48037	53162	68706	9	9	9	C09756	ko00941
pmp000127	625.18	607.2	624.169	C28H32O16	[M+H]+	Chrysoeriol-6,8-di-C-glucoside	Flavonoids	Flavonoid carbonoside	-	B	9	9	9	7590.2	10138	11745	16185	21043	26595	30822	19498	18924	28820	21894	20917	9	9	9	--	--
mws1290	593.13	285	594.137	C30H26O13	[M-H]-	Kaempferol-3-O-(6''-p-Coumaroyl)glucoside (Tiliroside)	Flavonoids	Flavonols	20316-62-5	B	9	9	9	19496	17215	16778	26657	28736	21581	15524	18977	20591	34477	28114	22665	9	9	9	C17140	--
pme0088	285.04	151	286.048	C15H10O6	[M-H]-	Luteolin (5,7,3',4'-Tetrahydroxyflavone)	Flavonoids	Flavonoid	491-70-3	B	4504.7	4017.5	10969	8215.1	7653.1	6561.9	8492.1	12002	11688	14523	16866	12730	22128	19780	17721	9	9	9	C01514	ko00941,ko00944,ko01100,ko01110
pmb2947	865.2	407.1	866.206	C45H38O18	[M-H]-	Catechin-catechin-catechin	Flavonoids	Flavanols	-	B	11571	12446	28123	26794	27114	15302	41870	38442	48370	38910	42091	65254	113090	120350	95991	9	9	9	--	--
mws0032	319.04	153	318.038	C15H10O8	[M+H]+	Myricetin	Flavonoids	Flavonols	529-44-2	B	22516	21931	25064	9	9	9	44178	38484	45900	34619	38011	40512	18348	20703	17089	9	9	9	C10107	ko00941,ko00944,ko01110
Hmmn003659	549.12	345.06	550.132	C25H26O14	[M-H]-	Limocitrin-7-O-(6''-Acetyl)glucoside	Flavonoids	Flavonols	-	B	9589.2	8915.8	5556.1	21224	40846	52860	17539	14680	15292	8125.7	7071.3	7710.6	5707.8	5405	4379.5	9	9	9	--	--
mws0463	301.07	164	302.079	C16H14O6	[M-H]-	Hesperetin	Flavonoids	Dihydroflavone	520-33-2	B	1666.4	1301.2	2931.9	2195.5	1580.5	1966.8	3168.9	3122.5	3762.5	13590	15488	12588	20043	20892	25118	9	9	9	C01709	ko00941
pme3227	579.17	433	578.164	C27H30O14	[M+H]+	Vitexin-2''-O-rhamnoside	Flavonoids	Flavonoid carbonoside	64820-99-1	B	2855.3	4323.5	7539.1	7898.9	7384.4	8583.1	22939	21292	28183	23203	26392	30986	49320	40579	56849	9	9	9	C12628	ko00944
Lmyn005006	595.15	287.06	596.153	C30H28O13	[M-H]-	"Eriodictyol-7-O-(6""-O-p-coumaroyl)glucoside"	Flavonoids	Dihydroflavone	-	B	1431.8	1626.8	1078.7	29149	25644	20919	54776	54236	63295	48291	59272	71799	79581	91181	99233	9	9	9	--	--
mws0046	579.17	271.06	580.179	C27H32O14	[M-H]-	Naringenin-7-O-Neohesperidoside(Naringin)	Flavonoids	Dihydroflavone	10236-47-2	B	9	9	9	52562	26339	36569	65639	61565	65477	71801	61104	84462	55030	42453	68994	9	9	9	C09789	ko00941
mws0040	255.07	153	254.058	C15H10O4	[M+H]+	Chrysin	Flavonoids	Flavonoid	480-40-0	B	4143.5	2219.1	4262.8	1417.1	1899.5	2653.8	4861.1	3734.5	3432.7	6691.8	6778.2	6497.3	9444.3	10046	10006	9	9	9	C10028	ko00941
pmp001127	301.07	286.08	300.063	C16H12O6	[M+H]+	Chrysoeriol	Flavonoids	Flavonoid	491-71-4	B	63424	40310	52095	6383.4	7420.3	7670.5	5093.2	4062.2	4245.2	2527.9	1749.6	3034.8	2844.6	3093.6	6032.9	9	9	9	C04293	ko00944
Li512111	519.11	315.05	520.122	C24H24O13	[M-H]-	Isorhamnetin-3-O-(6''-acetylglucoside)	Flavonoids	Flavonols	-	B	7023.4	4174.9	9155	252140	216130	247290	67244	83385	77754	50802	38938	35625	60112	44585	37548	9	9	9	--	--
pmb0706	713.16	465.1	712.149	C30H32O20	[M+H]+	Quercetin-3-O-(6''-malonyl)glucosyl-5-O-glucoside	Flavonoids	Flavonols	-	B	9	9	9	5392.8	6323.5	3515.3	8698.2	10097	9872.6	8244	3165.8	7759.9	7523.7	8708.6	9175.1	9	9	9	--	--
pma0791	521	273	520.122	C24H24O13	[M+H]+	Naringenin-7-O-(6''-malonyl)glucoside	Flavonoids	Flavanols	-	B	4828.5	4525.2	4469.2	15007	15867	15599	229300	190490	217840	373510	394050	354120	360860	378460	429080	9	9	9	--	--
Lmsn002815	593.15	285.04	594.158	C27H30O15	[M-H]-	Kaempferol-3-O-rutinoside(Nicotiflorin)	Flavonoids	Flavonoid	17650-84-9	B	9	9	9	9889	14026	9173	36131	47717	40842	118060	121460	117790	148590	114640	144160	9	9	9	C21833	ko00944,ko01110
Lmdp004307	463.16	301.11	462.152	C23H26O10	[M+H]+	Farrerol-7-O-glucoside	Flavonoids	Dihydroflavone	885044-12-2	B	9	9	9	25011	21666	35916	253740	288610	414270	692650	573110	654150	1041300	804480	891470	9	9	9	--	--
Lmsp004632	287.06	269.04	286.048	C15H10O6	[M+H]+	Scutellarein (5,6,7,4'-Tetrahydroxyflavone)	Flavonoids	Flavonoid	529-53-3	B	173430	142290	164030	637430	704150	628650	709550	535070	632030	533920	678070	914490	1197700	1132000	1150400	9	9	9	C10184	--
pme2459	449.11	287.2	448.101	C21H20O11	[M+H]+	Luteolin-7-O-glucoside (Cynaroside)*	Flavonoids	Flavonoid	5373-11-5	A	9	9	9	101650	104770	121700	881320	887440	966390	913980	1098800	1619700	1283000	1475100	1119300	9	9	9	C03951	ko00944
Hmcp001628	671.18	347.07	670.175	C29H34O18	[M+H]+	Limocitrin-3,7-di-O-glucoside	Flavonoids	Flavonoid	-	B	2881	2235.2	10534	32964	41606	31677	97516	107440	78418	79381	75670	109580	136310	114370	116800	9	9	9	--	--
Lmmp000897	611.14	287.05	610.132	C30H26O14	[M+H]+	Gallocatechin-(4α→8)-gallocatechin	Flavonoids	Flavanols	-	B	9	9	9	14655	11688	12863	41630	55289	54440	77170	63614	75347	80261	72025	100000	9	9	9	--	--
pma2088	627.16	465	626.148	C27H30O17	[M+H]+	Quercetin-3,4'-O-di-glucoside	Flavonoids	Flavonols	29125-80-2	B	9	9	9	12809	15084	10677	56593	47975	62435	59195	48126	69653	95183	70347	88778	9	9	9	--	--
Lmbp002592	611.16	287.05	610.153	C27H30O16	[M+H]+	Kaempferol-3,7-di-O-glucoside	Flavonoids	Flavonoid	-	B	9	9	9	15491	15296	22465	66122	64705	75723	81643	91741	87057	123720	99959	69294	9	9	9	--	--
pmp000013	507.15	345.09	506.142	C24H26O12	[M+H]+	Eupatilin-7-O-glucoside	Flavonoids	Flavonoid	-	B	9	9	9	9	9	9	23444	22035	20856	23072	35051	26298	29734	24936	38806	9	9	9	--	--
Zmxp003107	611.16	287.06	610.153	C27H30O16	[M+H]+	Luteolin-7,3'-di-O-glucoside	Flavonoids	Flavonoid	52187-80-1	B	9	9	9	9	9	9	7366.4	7293.8	11184	21232	21729	16678	20516	33473	25854	9	9	9	--	--
HJN079	563.18	255.07	564.184	C27H32O13	[M-H]-	Pinocembrin-7-O-rutinoside	Flavonoids	Flavonoid	118985-31-2	B	9	9	9	9	9	9	6902.4	11353	12560	11093	12027	14396	19468	24006	19431	9	9	9	--	--
pmb0686	537.12	289	536.117	C24H24O14	[M+H]+	Eriodictyol-7-O-(6''-malonyl)glucoside	Flavonoids	Dihydroflavone	-	B	5272	2740.1	6458.1	9	9	9	8747.9	5450.8	6352.7	10336	9393	10929	15099	16461	18556	9	9	9	--	--
Lmmp003817	535.11	287.05	534.101	C24H22O14	[M+H]+	Kaempferol-3-O-(6''-malonyl)glucoside	Flavonoids	Flavonols	-	B	9	9	9	9	9	9	11507	12429	9947.8	12703	17875	19809	17919	11933	16467	9	9	9	--	--
Lmcp003402	479.12	317.06	478.111	C22H22O12	[M+H]+	Tamarixetin-3-O-glucoside (Tamarixin)	Flavonoids	Flavonoid	27542-39-8	B	30626	22321	22630	340030	486980	494280	9	9	9	9	9	9	9	9	10546	9	9	9	--	--
Lmyn001269	609.15	285.04	610.154	C27H30O16	[M-H]-	Kaempferol-3-O-sophoroside	Flavonoids	Flavonoid	19895-95-5	B	5701.6	6332.7	7759.5	10909	10668	7414.3	11608	11299	8378.8	9280.8	6718.1	8514.7	5943.5	10829	6804.5	9	9	9	C12634	ko00944
mws0052	447.09	271.07	446.085	C21H18O11	[M+H]+	Baicalin	Flavonoids	Flavonoid	21967-41-9	B	9	9	9	10881	25060	10640	12055	6264.3	9357.9	6560.5	5873.3	6618.2	3151.2	7061.4	5251.1	9	9	9	C10025	--
mws0051	285.08	270	284.068	C16H12O5	[M+H]+	Acacetin*	Flavonoids	Flavonoid	480-44-4	B	52238	32060	35984	5960.2	7356.1	7087.3	2501	2960.1	5040.5	1509.4	2006.7	1929.3	1753.3	2692.2	2702.9	9	9	9	C01470	ko00944
mws0129	285.08	270	284.068	C16H12O5	[M+H]+	Genkwanin (Apigenin 7-methyl ether)*	Flavonoids	Flavonoid	437-64-9	B	55786	32411	45310	6809.2	8916.6	6922.2	2864.1	2351.7	6544.9	2280.8	1683.8	1923.8	9	9	9	9	9	9	C10046	--
Lmmp002560	641.13	303.05	640.128	C27H28O18	[M+H]+	Quercetin-3-O-(2''-O-glucosyl)glucuronide	Flavonoids	Flavonols	-	B	17843	18516	18875	24228	29389	27557	26158	19569	15526	9	9	9	9	9	9	9	9	9	--	--
pmn001542	1243.13	1091.1	1244.14	C55H40O34	[M-H]-	2,3-O-Digalloyl-1,4,6-tri-O-galloyl-glucose	Tannins	Tannin	-	A	197390	141640	150570	133100	152670	166470	226430	259650	371460	409240	417760	298370	248600	232580	287620	9	9	9	--	--
Cmhn001534	1207.16	917.08	1208.15	C56H40O31	[M-H]-	Stenophyllanin A	Tannins	Tannin	97775-88-7	B	9	9	9	38587	51240	39262	136090	105680	88597	120130	108930	94462	100680	93108	92272	9	9	9	--	--
pmp000103	1155.28	867.21	1154.27	C60H50O24	[M+H]+	Arecatannin A2*	Tannins	Tannin	79763-29-4	B	9	9	9	29611	36578	27947	65442	78452	67479	71924	62526	90137	113590	116590	93815	9	9	9	C17893	--
pmn001650	1153.26	575.1	1154.27	C60H50O24	[M-H]-	Cinnamtannin B2	Tannins	Tannin	88038-12-4	B	3749	1073	11230	6000.9	16140	15332	13672	23412	22876	21701	13818	32528	35974	76419	31728	9	9	9	C17629	--
pmp000102	1155.28	867.21	1154.27	C60H50O24	[M+H]+	Arecatannin A1*	Tannins	Tannin	-	B	9	9	9	15465	6951.5	6821	23321	32349	26436	22494	21166	31098	41187	47414	32570	9	9	9	C17894	--
Hmqn003508	1103.09	301.01	1104.09	C48H32O31	[M-H]-	Sanguiin H2	Tannins	Tannin	-	A	3194	7499	3223.8	22382	20175	19704	14841	22070	27562	26046	26553	27213	45373	27576	18560	9	9	9	--	--
Cmhn001994	1103.09	1059.1	1104.09	C48H32O31	[M-H]-	Platycaryanin A	Tannins	Tannin	160210-37-7	B	812570	813820	614740	11793000	11116000	12831000	18995000	15313000	21332000	16886000	17650000	17697000	20938000	17644000	19396000	9	9	9	--	--
Cmhn001843	1103.09	1059.11	1104.09	C48H32O31	[M-H]-	Glansrin A	Tannins	Tannin	-	B	180610	103720	165940	2623500	2233000	1975800	3530400	3361800	3503600	1931000	3312000	2531500	2938800	2505500	1846800	9	9	9	--	--
pmn001539	1091.12	787.1	1092.13	C48H36O30	[M-H]-	3-O-Digalloyl-1,2,4,6-O-tetragalloyl-D-glucose	Tannins	Tannin	-	B	588620	588150	576980	265100	303040	288940	561190	512330	685670	575610	388950	525290	234540	331100	453030	9	9	9	--	--
Cmhn001480	1067.13	1023.14	1068.13	C46H36O30	[M-H]-	Pterocarinin A	Tannins	Tannin	-	B	87428	88022	88510	1926900	2036400	1708100	2807600	2388100	2671800	2376000	2728300	2739900	2626000	3133900	2969000	15378	7610.4	21970	--	--
Lmpp003705	1019.22	731.16	1018.22	C52H42O22	[M+H]+	Procyanidin C1 3'-O-gallate	Tannins	Proanthocyanidins	-	B	37009	49274	178420	331380	176620	217680	223130	306340	307990	303940	256360	338410	277760	320260	342600	9	9	9	--	--
HJAP144	1019.22	731.16	1018.22	C52H42O22	[M+H]+	Galloylprocyanidin C2	Tannins	Proanthocyanidins	-	B	6241.5	4772.6	8836.2	40406	37715	27751	45320	52955	34042	55619	52910	55494	53535	52882	72019	9	9	9	--	--
Lmhn002922	1017.21	865.2	1018.22	C52H41O25	[M-H]-	(EC→EC→EC)g(4)	Tannins	Proanthocyanidins	-	B	3609.7	2646.2	16715	14488	13770	15347	51583	51939	24332	19276	26886	40661	32221	50870	46773	9	9	9	--	--
Lmhn003103	1017.21	865.2	1018.22	C52H41O26	[M-H]-	(EC→EC→EC)g(5)	Tannins	Proanthocyanidins	-	B	9	9	9	42472	19791	31464	43646	45724	42643	35488	27498	27556	31898	53150	37656	9	9	9	--	--
Lmhn002745	1017.21	865.18	1018.22	C52H41O24	[M-H]-	(EC→EC→EC)g(3)	Tannins	Proanthocyanidins	-	B	4364.5	2722.8	16712	32281	11232	19967	34515	34956	23916	33912	51168	67708	35570	37279	33439	9	9	9	--	--
Hmqn002738	951.09	301.01	952.082	C41H28O27	[M-H]-	Sanguiin H11	Tannins	Tannin	-	A	150070	227340	125120	734330	798150	569340	634120	620560	795920	820220	732690	688000	526270	478850	582450	9	9	9	--	--
pmn001546	943.11	791.1	944.113	C40H32O27	[M-H]-	Methyl Pentagalloyl gallate	Tannins	Tannin	-	B	4403.7	4613.8	6163.5	54146	43360	44473	38032	23956	29770	12170	16398	23514	17880	15015	13535	9	9	9	--	--
pmf0426	939.11	769.09	940.118	C41H32O26	[M-H]-	1,2,3,4,6-Penta-O-Galloyl-D-Glucose	Tannins	Tannin	14937-32-7	A	2531600	3068400	2696500	2619500	2708200	2885900	1925600	2158500	2440400	3005200	2778800	2281600	1501100	1900900	2183700	9	9	9	C04576	--
Cmhn001611	935.09	633.08	936.086	C41H28O26	[M-H]-	Casuarictin	Tannins	Tannin	79786-00-8	B	187000	128200	174100	699460	606820	656480	665260	489950	525530	548440	557910	631130	634050	679710	494680	9	9	9	C10212	--
Cmhn002124	933.07	631.06	934.071	C41H26O26	[M-H]-	Praecoxin D	Tannins	Tannin	-	B	485600	440890	445600	580990	457100	557740	266520	412720	362480	186720	164340	235690	128160	108440	145780	9	9	9	--	--
Cmhn002244	933.07	631.06	934.071	C41H26O26	[M-H]-	Glansrin C	Tannins	Tannin	-	B	409460	423000	506110	503810	545940	676350	278520	280570	330240	119170	177680	179030	92346	123630	124450	9	9	9	--	--
pmn001647	865.2	713.2	866.206	C45H38O18	[M-H]-	Procyanidin C2*	Tannins	Proanthocyanidins	37064-31-6	B	38991	25840	154550	160520	116200	121900	159430	292340	228160	298410	257540	353610	412120	500220	429860	9	9	9	--	--
pmn001646	865.2	577.1	866.206	C45H38O18	[M-H]-	Procyanidin C1*	Tannins	Proanthocyanidins	37064-30-5	B	13252	4762.2	18540	80167	37632	49833	104300	149730	125510	53735	87277	116610	115730	168660	134800	9	9	9	C17624	--
pmp000100	867.21	715.16	866.206	C45H38O18	[M+H]+	Arecatannin B1*	Tannins	Tannin	79763-28-3	B	33719	31083	155420	180290	121480	122530	189950	283480	247490	444960	583750	526550	1019300	1026600	1026800	9	9	9	C17892	--
pmp000101	867.21	715.16	866.206	C45H38O18	[M+H]+	Arecatannin C1*	Tannins	Tannin	87727-69-3	B	12367	7274	45865	80229	65387	55755	149520	196370	136700	121130	129140	146780	199640	317800	189150	9	9	9	C17897	--
Hmqn001732	801.08	301.01	802.086	C34H26O23	[M-H]-	Sanguiin H7	Tannins	Tannin	-	A	84267	78004	95715	161630	145710	157830	132450	132710	165390	114440	100080	114370	101280	100820	91991	9	9	9	--	--
pmn001548	797.14	645.1	798.149	C33H34O23	[M-H]-	2-O-Trigalloyl-glucose-glucose	Tannins	Tannin	-	B	570670	497910	620060	120590	171840	148660	59968	78941	74468	60206	90231	80054	75573	78058	58262	541.75	534.5	993	--	--
pmn001534	787.1	617.08	788.107	C34H28O22	[M-H]-	1,2,3,6-Tetra-O-Galloyl-D-Glucose	Tannins	Tannin	79886-50-3	A	38211000	38887000	32890000	48968000	42252000	41805000	39562000	36782000	39000000	41561000	38356000	42586000	35868000	39196000	37846000	342240	145780	107280	C04516	--
Hmqn003158	785.09	301.01	786.092	C34H26O22	[M-H]-	Sanguiin H1	Tannins	Tannin	-	A	3985200	3248300	3542700	413030	580340	536030	1071700	1002200	1092000	1915000	1552300	1631600	1595300	1461700	1688100	9	9	9	--	--
Lmsn002071	785.08	301	786.092	C34H26O22	[M-H]-	Tellimagrandin I	Tannins	Tannin	79786-08-6	A	5931000	5557000	5653800	1538600	1357600	1369100	2309700	2767200	2675800	4831200	4803300	3543600	3740700	5011200	4833400	52018	25496	21773	C10241	--
Hmdp001587	785.09	301	786.092	C34H26O22	[M-H]-	Tercatain	Tannins	Tannin	103744-87-2	A	6727800	6711500	6188600	1357100	1183400	1620500	2525600	3540300	3279800	4574700	4430600	3766800	4404800	3769800	4764600	51370	22251	30092	--	--
Cmhn002756	785.07	633.06	786.092	C34H26O22	[M-H]-	Heterophylliin A	Tannins	Tannin	87687-52-3	B	6106700	5791200	7047000	3746900	4081200	4626400	5441300	5895100	6864200	7894100	8251800	8537000	6742600	7751400	10301000	68351	50020	40957	--	--
Lmsn001369	783.07	301	784.076	C34H24O22	[M-H]-	Granatin A	Tannins	Tannin	73683-70-2	A	5929300	5484200	6343900	9837400	10918000	9408000	8462600	8484700	9168800	8064200	7649600	8160800	7243600	8020000	8188000	9	9	9	--	--
Lmhn002953	783.07	450.99	784.075	C34H24O22	[M-H]-	Pedunculagin	Tannins	Proanthocyanidins	113866-64-1	B	13603	17266	23960	101520	85896	76064	382280	225670	374970	665500	601500	594540	624580	722210	582940	9	9	9	C10236	--
Cmhn001369	783.07	481.06	784.075	C34H24O22	[M-H]-	Casuariin	Tannins	Tannin	79786-04-2	A	1739200	1564400	1653300	1912900	1657000	1931000	1708900	1670000	1329000	1405900	1542300	1214900	1555700	1236200	1989300	9	9	9	--	--
HJN094	729.15	407.07	730.153	C37H30O16	[M-H]-	Galloylprocyanidin B4	Tannins	Proanthocyanidins	-	B	160900	208270	666160	815300	745150	629220	1206900	1896700	1209400	1314200	1273000	1531600	1787700	2592500	1743200	12527	13071	17246	--	--
Lmhn002727	729.15	577.13	730.152	C37H29O16	[M-H]-	(EC→EC)g(1)	Tannins	Proanthocyanidins	-	B	229670	265100	867420	768830	904900	698900	1278600	1704000	1437000	1652900	1530300	1922800	1888800	1903700	1826800	51258	12664	15320	--	--
Cmhn000855	649.07	481.06	650.075	C27H22O19	[M-H]-	Valoneoyl-D-glucose	Tannins	Tannin	-	A	165920	169410	138310	2426800	2150700	2079100	5084500	4759500	4596000	6228800	7006100	5969800	8571900	8803400	9336800	4609.7	5876.5	14451	--	--
Hmdp001663	637.1	153.01	636.097	C27H24O18	[M+H]+	1,2,6-Tri-O-galloyl-glucose*	Tannins	Tannin	-	A	492520	473880	396320	108760	112760	133070	226100	209570	297060	378800	348910	367870	404160	358170	515170	23158	11061	29021	C04360	--
Lmfn001337	635.09	169.01	636.096	C27H24O18	[M-H]-	1,2,3-Tri-O-galloyl-D-glucose*	Tannins	Tannin	-	A	2231900	2363100	1941400	727930	719880	721960	600390	585630	647110	671500	587720	670560	610190	562880	568870	9	9	9	--	--
Hmqn003212	633.08	301.01	634.081	C27H22O18	[M-H]-	Sanguiin H4	Tannins	Tannin	-	A	5722400	5170900	4654900	9370100	8967400	7804600	10249000	9652000	13568000	14346000	13775000	10028000	15438000	16537000	17369000	82513	74748	112830	--	--
Wmhn003138	633.07	301	634.081	C27H22O18	[M-H]-	Isostrictinin	Tannins	Tannin	87392-62-9	B	1996100	1843900	1484600	5890500	4325200	5448800	5136700	5285600	5775600	6746400	6966400	4954100	4781800	5255800	5339200	91898	69474	197930	--	--
Wmhn003618	633.07	301	634.081	C27H22O18	[M-H]-	Galloyl-ellagyl-glucose	Tannins	Tannin	-	B	7913900	7066200	8281300	15375000	15959000	14023000	14738000	15124000	17025000	17843000	21653000	20204000	21764000	20138000	20715000	171750	213990	483570	--	--
Lmsn002110	633.07	301	634.081	C27H22O18	[M-H]-	Corilagin	Tannins	Tannin	23094-69-1	B	8511900	7764200	8575500	13997000	20540000	15016000	15276000	17415000	14854000	18988000	21380000	18083000	22851000	20451000	26552000	329850	206250	479130	C10219	--
Cmhn001271	633.08	301	634.08	C27H22O18	[M-H]-	Gemin D	Tannins	Tannin	84744-46-7	A	1419400	1812700	1318500	3635800	4721300	3483200	4089300	5091100	5166400	3280900	6364800	4374500	3968600	4344700	4566800	93055	52063	204470	--	--
Lmhn002379	633.07	301	634.079	C27H22O18	[M-H]-	Strictinin	Tannins	Tannin	517-46-4	A	6734800	5677800	5430300	11333000	11641000	11943000	13474000	11452000	13703000	13991000	15954000	13673000	20255000	17497000	18602000	72405	74174	165230	--	--
Lmyp003191	617.08	153.02	616.07	C27H20O17	[M+H]+	Phyllanemblinin A	Tannins	Tannin	-	A	1960500	2203700	1729500	3929100	3299200	2999500	2666700	2150600	2615900	2700100	2909800	3078300	1953400	1879600	2090100	39203	22985	19229	--	--
Cmhn002280	592.21	403.17	593.211	C28H35NO13	[M-H]-	Glansreginin A	Tannins	Tannin	860267-30-7	A	15198	1296.3	2601.9	879.18	6167	12151	3792800	4952800	5864900	7431800	7221800	7835300	9949500	13959000	6540500	66303000	68393000	65896000	--	--	pme1286
HJN074	591.15	289.07	592.158	C31H28O12	[M-H]-	Procyanidin A6	Tannins	Proanthocyanidins	-	B	36694	29755	93385	61743	47474	57486	123130	158390	125870	121420	128450	150300	272450	263410	219680	9	9	9	--	--
pmp000275	581.17	139.04	580.158	C30H28O12	[M+H]+	Gambiriin A1	Tannins	Tannin	76250-49-2	B	9	9	9	18671	12778	16883	100560	92980	111750	88189	104170	133110	178660	184660	237420	9	9	9	C17772	--
pmn001667	577.14	407.1	578.142	C30H26O12	[M-H]-	Procyanidin B4	Tannins	Proanthocyanidins	29106-51-2	A	78260	43695	202330	251690	218200	174680	631960	627700	782840	810760	823800	1118700	1320900	1520600	1403700	14171	9594.6	23803	C10238	--
mws0836	577.14	425.1	578.142	C30H26O12	[M-H]-	Procyanidin B1	Tannins	Proanthocyanidins	20315-25-7	A	65077	51082	226050	891290	870660	757700	1695100	2111600	1795900	1406000	1695100	2149300	2365200	3296200	2619700	36803	63570	135230	--	--
pme0434	577.14	407.1	578.142	C30H26O12	[M-H]-	Procyanidin B2	Tannins	Proanthocyanidins	29106-49-8	A	406850	334080	1090400	1383800	931340	1043000	1354000	1746000	1462300	1506100	1603000	2126700	3511200	3842300	3096900	44841	35399	183570	C17639	--
pme0436	577.14	407.1	578.142	C30H26O12	[M-H]-	Procyanidin B3	Tannins	Proanthocyanidins	23567-23-9	A	95504	60472	317370	1341500	1186100	1000600	2828200	3054400	2829100	2325800	2581900	3186400	4048900	4352700	3605500	66546	67720	181180	--	--
pmn001527	487.18	124	488.189	C22H32O12	[M-H]-	Di-O-galloyl Methyl gallate	Tannins	Tannin	-	A	2277900	2123300	1995000	400270	515650	525540	955560	990100	1472800	1561000	1509300	1250500	373750	504700	764770	9	9	9	--	--
pmn001526	483.08	169.01	484.085	C20H20O14	[M-H]-	1,6-Di-O-Galloyl-D-Glucose	Tannins	Tannin	-	A	29366000	29090000	30203000	8007200	8730200	8176400	6127200	7484400	7000200	6963700	7981600	6899600	6449200	6299400	6606500	181280	145250	337040	C04101	--
pmn001629	483.08	169	484.085	C20H20O14	[M-H]-	Digalloylglucose	Tannins	Tannin	-	A	11316000	16420000	15336000	10268000	10324000	11846000	22222000	24259000	22459000	31674000	37606000	30456000	44737000	38441000	42931000	167600	126380	493270	--	--
Hmdn001667	463.05	300.99	464.06	C20H16O13	[M-H]-	Ellagic acid-4-O-glucoside	Tannins	Tannin	-	A	352600	433930	359080	4164700	4855500	4699200	7216000	6729600	8040600	8469900	9857800	8188000	13907000	10024000	17216000	227340	175810	404890	--	--
Lmsn002494	433.04	301	434.049	C19H14O12	[M-H]-	Ellagic acid-4-O-Xyloside	Tannins	Tannin	139163-18-1	A	12730000	11016000	11390000	38443000	41605000	31367000	51676000	50826000	55660000	52884000	57573000	58728000	65146000	68765000	70914000	2327600	1720600	3194300	--	--
Cmhn002057	403.16	343.14	404.168	C18H28O10	[M-H]-	2,7-Dimethyl-2,4-diene-deca-α,x-diacid 8-O-β-glucoside	Tannins	Tannin	-	A	18055	19382	14177	250450	161490	232780	33334	54773	32271	26645	31304	39633	24374	55956	56963	54022	59791	41824	--	--
Cmsn000894	361.08	211.03	362.084	C14H18O11	[M-H]-	7-O-Galloyl-D-sedoheptulose	Tannins	Tannin	-	A	40717	42606	39582	123680	150340	131340	185670	169940	241780	203770	184350	168370	141770	138410	148210	9	9	9	--	--
pmn001519	335.04	124	336.048	C15H12O9	[M-H]-	Galloyl Methyl gallate	Tannins	Tannin	-	A	138940000	134960000	140140000	49910000	65499000	57574000	96764000	96532000	120250000	106920000	109720000	92161000	47753000	55115000	74886000	333780	150980	221440	--	--
Hmln000659	331.07	169.01	332.075	C13H16O10	[M-H]-	3-O-Galloyl-D-glucose*	Tannins	Tannin	-	A	73001000	82467000	91000000	55034000	47281000	60053000	32693000	29321000	34171000	31226000	29534000	27306000	42319000	47048000	47781000	247360	270400	760060	--	--
Lmfn000604	331.07	169.01	332.074	C13H16O10	[M-H]-	6-O-Galloyl-D-glucose*	Tannins	Tannin	13186-19-1	A	76469000	60792000	79201000	48621000	49360000	56397000	30718000	27088000	32716000	28792000	29011000	24582000	41859000	47095000	46875000	183730	202330	510360	--	--
Zmhn001703	331.07	169.02	332.074	C13H16O10	[M-H]-	5-O-Galloyl-D-hamamelose*	Tannins	Tannin	-	A	35755000	35800000	40431000	28436000	31515000	34683000	23680000	20999000	26641000	22603000	25317000	21083000	33089000	40817000	43335000	278380	296670	836530	--	--
pmn001518	331.07	169.01	332.074	C13H16O10	[M-H]-	1-O-Galloyl-D-glucose*	Tannins	Tannin	58511-73-2	A	11137000	14343000	8597000	66985000	72493000	78286000	76580000	71320000	83145000	86864000	89033000	82765000	83615000	80298000	95612000	5831800	6227500	7547900	C01158	--
pmn001513	321	125	322.021	C14H10O9	[M-H]-	Digallic Acid	Tannins	Tannin	536-08-3	B	74894000	74771000	74621000	2733100	3368300	3504800	4656700	5662000	6417900	9918000	7883300	6060600	5095500	6115300	11010000	71709	54195	84425	C01572	--
Lmfp001509	317.09	153.02	316.079	C13H16O9	[M+H]+	1-O-Galloyl-rhamnose	Tannins	Tannin	-	B	457830	387250	294100	101410	71697	118970	60414	61303	80281	60669	64384	38145	17994	36627	42440	9	9	9	--	--
pme2246	301	185.02	302.006	C14H6O8	[M-H]-	Ellagic acid	Tannins	Tannin	476-66-4	A	5991400	4555300	4864100	8361700	8343500	8889500	11207000	11009000	11444000	13010000	15321000	11879000	19418000	20842000	22494000	358380	201950	141730	C10788	--
pme0310	197.05	124.02	198.053	C9H10O5	[M-H]-	Ethyl gallate	Tannins	Tannin	831-61-8	B	4692700	5665200	4800900	370450	422550	432790	122000	100640	134810	83554	87876	75263	65292	64911	58605	9	9	9	--	--
Lmyn002788	183.03	124.02	184.037	C8H8O5	[M-H]-	Methyl gallate	Tannins	Tannin	99-24-1	A	34713000	33852000	27573000	19084000	21901000	20818000	23462000	23377000	26273000	26221000	26345000	20341000	15859000	16597000	20743000	297060	166410	829620	--	--
pme0309	183.03	124	184.037	C8H8O5	[M-H]-	3-O-Methylgallic Acid	Tannins	Tannin	3934-84-7	A	61661000	59590000	61718000	34012000	36370000	34994000	43204000	42714000	49637000	43880000	45091000	39842000	28779000	29857000	32437000	436540	414130	1104500	C05616	--
mws0024	169.01	125	170.022	C7H6O5	[M-H]-	Gallic acid	Tannins	Tannin	149-91-7	A	7872200	8464600	8376600	2062400	2146300	2293200	1521900	1425600	1576000	1478600	1569700	1430900	1273900	1200900	1262300	36098	26569	46059	C01424	--
Lmxp011770	279.16	149.02	278.152	C16H22O4	[M+H]+	Diisobutyl phthalate*	Phenolic acids	Phenolic acids	84-69-5	A	13560000	11732000	12788000	11989000	13985000	10797000	13289000	12236000	13691000	17116000	20162000	17351000	14714000	15204000	15154000	9504600	9657900	8949800	C15205	--
Lmlp012720	279.16	149.02	278.152	C16H22O4	[M+H]+	Dibutyl phthalate*	Phenolic acids	Phenolic acids	84-74-2	A	13315000	13053000	12951000	12066000	13888000	9827200	13074000	11905000	14320000	17552000	20356000	16689000	14829000	15232000	14557000	9306200	8930600	8939400	C14214	--
pmb3142	299.1	137.1	300.085	C13H16O8	[M-H]-	Salicylic acid-2-O-glucoside	Phenolic acids	Phenolic acids	10366-91-3	B	2292600	2137300	2086000	6344000	7427900	5815100	10144000	9514300	9807300	10778000	11707000	13213000	11538000	13431000	13772000	7370200	8512300	8735300	--	--
pmn001517	329.12	167	330.131	C15H22O8	[M-H]-	3,4,5-Trimethoxyphenyl-1-O-Glucoside	Phenolic acids	Phenolic acids	-	B	946900	1078900	940180	6429900	7245100	6623400	13361000	16246000	14328000	17268000	19090000	19338000	18597000	23327000	21343000	7098500	7502900	7996400	--	--
pme2828	140	99	139.027	C6H5NO3	[M+H]+	4-Nitrophenol	Phenolic acids	Phenolic acids	100-02-7	B	5565600	6207400	5384400	4644800	4879000	6860800	6573700	7290100	6237600	1724200	8280100	5465100	5727200	4362900	5388300	2166100	10829000	11574000	C00870	--
pme0085	359.08	196.7	360.084	C18H16O8	[M-H]-	Rosmarinic acid	Phenolic acids	Phenolic acids	537-15-5	B	9	9	9	39216	55344	46454	60858	87712	71651	153610	133520	116260	179230	264460	138360	636370	865360	661610	C01850	ko00350,ko01100
pme0281	165.02	121.03	166.027	C8H6O4	[M-H]-	Terephthalic acid	Phenolic acids	Phenolic acids	100-21-0	B	513120	584860	620770	325810	380360	345560	528280	614420	374450	585510	520590	560950	291020	212690	254490	627190	607820	595150	C06337	ko01100
mws0749	137.02	93	138.032	C7H6O3	[M-H]-	4-Hydroxybenzoic acid	Phenolic acids	Phenolic acids	99-96-7	A	2163800	2425200	2572700	452010	496930	547450	576200	566410	641610	1085400	1253500	950150	1015800	1202500	1296300	616760	690730	639880	C00156	ko00130,ko00790,ko01100,ko01110
pme1816	353.09	191	354.095	C16H18O9	[M-H]-	Neochlorogenic acid (5-O-Caffeoylquinic acid)*	Phenolic acids	Phenolic acids	906-33-2	A	44494000	48829000	48980000	51273000	51882000	50918000	20633000	23944000	22029000	13090000	14557000	15275000	9866200	10237000	8296600	570780	571960	526680	C17147	--
pmp001086	127.04	97	126.032	C6H6O3	[M+H]+	5-Hydroxymethylfurfural	Phenolic acids	Phenolic acids	67-47-0	B	87442	55775	63462	195150	124070	108940	57731	66466	45414	46895	77061	104660	84443	91593	97906	561210	374860	472660	C11101	--
HJN037	183.03	124.02	184.037	C8H8O5	[M-H]-	4-O-Methylgallic Acid	Phenolic acids	Phenolic acids	4319-02-2	A	63853000	64882000	58693000	35245000	36940000	37029000	42071000	47393000	49393000	45514000	45816000	36871000	27897000	30644000	31522000	525390	381560	1239300	--	--
Lmhn003240	237.04	121.03	238.048	C11H10O6	[M-H]-	Benzoylmalic acid	Phenolic acids	Phenolic acids	22138-51-8	A	1535100	1550100	1460200	3358400	3168900	3387900	2336000	2673700	2630800	619780	676290	658080	456200	460260	508010	488670	477030	482920	--	--
mws0178	353.09	191.01	354.095	C16H18O9	[M-H]-	Chlorogenic acid (3-O-Caffeoylquinic acid)*	Phenolic acids	Phenolic acids	327-97-9	A	42316000	43353000	40760000	50530000	48232000	44821000	18746000	18720000	20074000	12696000	12521000	13541000	9349700	8582900	7269800	444000	505610	529380	C00852	ko00940,ko00941,ko00945,ko01110
pmp001285	149.02	65.04	148.016	C8H4O3	[M+H]+	Phthalic anhydride	Phenolic acids	Phenolic acids	85-44-9	A	620900	488020	526290	482820	559140	425770	542170	463690	579640	704910	866310	736100	601960	623010	604570	432160	405110	370800	--	--
pmb2871	315.07	153	316.079	C13H16O9	[M-H]-	1-O-Gentisoyl-D-glucoside	Phenolic acids	Phenolic acids	23445-11-6	A	49912	56105	55666	153490	159450	153770	519790	517720	590690	1306300	1450100	937530	932180	1312500	827030	423070	632920	514450	--	--
Hmgn001653	137.02	93.04	138.032	C7H6O3	[M-H]-	Protocatechualdehyde	Phenolic acids	Phenolic acids	139-85-5	A	1537500	1671100	1660000	304440	353490	306120	381310	330370	438980	810060	824630	552850	724870	745200	819390	350810	473020	415320	C16700	ko00950
Lmbn013410	205.16	189.13	206.167	C14H22O	[M-H]-	2,4-Di-Tert-Butylphenol	Phenolic acids	Phenolic acids	96-76-4	A	417550	608360	410790	396820	400940	393100	529820	446640	463080	470380	457430	437420	360890	372370	419280	335570	353700	364760	--	--
pma6460	337.09	163.04	338.1	C16H18O8	[M-H]-	4-O-p-Coumaroylquinic acid*	Phenolic acids	Phenolic acids	32451-86-8	A	15383000	15793000	16874000	17134000	11761000	12744000	6059700	7965300	6984200	8626900	7376800	10276000	5889100	5019100	4849200	284710	312620	285040	C10441	--
Lmyn002403	313.09	101.02	314.1	C14H18O8	[M-H]-	Mandelic acid-β-glucoside	Phenolic acids	Phenolic acids	-	B	42673	72934	48262	144000	133850	164570	187990	220060	211620	224660	239870	222940	217640	234890	248880	268500	286960	263800	--	--
pmn001367	315.07	153.02	316.079	C13H16O9	[M-H]-	Protocatechuic acid-4-O-glucoside	Phenolic acids	Phenolic acids	-	A	64289	51428	55356	200650	169820	135890	588790	459900	377060	1340000	1585900	913200	987840	1249900	878030	243490	310660	260580	--	--
mws1078	138.05	92.1	137.048	C7H7NO2	[M+H]+	Anthranilic Acid	Phenolic acids	Phenolic acids	118-92-3	B	82652	72455	72858	27275	26031	30607	10025	18097	11073	9	9	9	104060	303080	110390	241760	232990	247230	C00108	ko00380,ko00400,ko00998,ko01058,ko01100,ko01110,ko01230
Lmbn002739	163.04	119.05	164.047	C9H8O3	[M-H]-	3-Hydroxycinnamic Acid*	Phenolic acids	Phenolic acids	14755-02-3	A	4450100	4920800	5610800	1476400	1249300	1447800	655270	990900	822030	519080	328540	742930	305720	224530	212850	219680	216810	152650	C12621	ko00360,ko01100
pmn001420	341.09	179.04	342.095	C15H18O9	[M-H]-	1-O-[(E)-Caffeoyl]-D-glucose	Phenolic acids	Phenolic acids	-	A	954840	1007100	934440	1212500	1085700	1042600	1126800	1276000	1200300	1576900	1860000	1655500	2191400	1952700	2120100	190330	230570	328850	--	--
pmf0440	163.08	91.1	162.068	C10H10O2	[M+H]+	4-MethoxycinnaMaldehyde	Phenolic acids	Phenolic acids	1963-36-6	B	245520	317460	276910	283920	282350	269790	284500	268040	252520	257640	231630	253790	201710	206140	220370	159370	170620	171940	C10475	--
mws0014	193.05	134.01	194.058	C10H10O4	[M-H]-	Ferulic acid	Phenolic acids	Phenolic acids	537-98-4	A	3421500	4108200	4049000	1571500	1709100	1586300	559740	582170	555760	727280	519830	369190	787670	814840	749710	152950	164270	193040	C01494	ko00940,ko01100,ko01110
NK10253223	168.06	94.06	167.058	C8H9NO3	[M+H]+	2-Amino-3-methoxybenzoic acid	Phenolic acids	Phenolic acids	3177-80-8	A	1087600	998790	1205000	496270	521320	547400	239960	284030	295730	177870	168900	175290	64773	67089	66256	151340	139890	127170	C05831	ko00380
mws2212	179.03	135.05	180.042	C9H8O4	[M-H]-	Caffeic acid	Phenolic acids	Phenolic acids	331-39-5	A	2578600	2877300	2953000	1171600	1083500	1054900	870280	840230	823490	564790	609170	659550	463430	458280	500880	128420	153000	119880	C01197	ko00940,ko01100,ko01110
mws0182	151.04	106.9	152.047	C8H8O3	[M-H]-	p-Hydroxyphenyl acetic acid	Phenolic acids	Phenolic acids	156-38-7	B	69848	57279	60530	29052	18282	27074	21755	30739	20105	68909	79365	40699	95142	98003	102460	102650	103320	118900	C00642	ko00350,ko00360,ko01100
pme2598	167.03	123.04	168.042	C8H8O4	[M-H]-	3,4-Dihydroxybenzeneacetic acid	Phenolic acids	Phenolic acids	102-32-9	B	48103	87842	43961	52621	69289	72091	23881	33703	25831	47085	38991	51493	89465	70512	98953	90395	111500	102570	C01161	ko00350,ko01100
Zmhn000785	515.16	341.11	516.169	C19H32O16	[M-H]-	Di-O-Glucosylquinic acid	Phenolic acids	Phenolic acids	-	A	6629.6	8013.8	1969.8	7625.3	17534	13009	10436	17253	18093	14361	4711.1	7916	38609	39477	31622	87363	85317	92823	--	--
mws0028	167.03	108.02	168.042	C8H8O4	[M-H]-	Vanillic acid	Phenolic acids	Phenolic acids	121-34-6	B	200530	213170	221580	48196	33156	38546	58186	63439	40043	125200	94273	81655	78303	87467	82687	76079	67970	53038	C06672	--
Lmmn001294	331.1	153.02	332.111	C14H20O9	[M-H]-	Koaburaside	Phenolic acids	Phenolic acids	41653-73-0	B	14399	22589	18568	166910	163960	176370	504830	621670	696180	1050400	1096800	1100100	1074100	1621600	1965000	58830	58801	100030	--	--
Zmhn002301	325.09	163.04	326.1	C15H18O8	[M-H]-	p-Coumaric acid-4-O-glucoside	Phenolic acids	Phenolic acids	117405-48-8	B	100260	106180	89848	106660	94084	77594	89740	70060	129460	454100	379660	260020	225840	215070	207800	57682	49949	85136	C06739	--
pme3472	271.09	107.6	272.09	C12H16O7	[M-H]-	Arbutin	Phenolic acids	Phenolic acids	497-76-7	B	23054	23690	20798	142300	142970	166010	292560	345440	396060	764200	766960	825020	2172200	2495900	3282100	53320	56393	87234	C06186	ko00010
mws0183	153.02	109.03	154.027	C7H6O4	[M-H]-	3,4-Dihydroxybenzoic acid (Protocatechuic acid)*	Phenolic acids	Phenolic acids	99-50-3	B	420280	440700	422700	130700	128560	156530	88434	73822	80913	91050	83837	85593	108470	112670	102590	49379	77979	83278	C00230	ko01100,ko01110
mws0027	197.05	123	198.053	C9H10O5	[M-H]-	Syringic acid	Phenolic acids	Phenolic acids	530-57-4	B	216120	280630	479570	137470	132010	175710	88707	98406	96426	165290	106430	184810	37348	43251	34002	44999	58367	47418	C10833	--
Hmbn002174	135.05	120.02	136.053	C8H8O2	[M-H]-	4-Hydroxyacetophenone	Phenolic acids	Phenolic acids	99-93-4	B	32730	25181	33978	19219	19785	14258	31031	36681	36274	33400	22516	21928	20235	20296	18636	42176	35642	44360	C10700	ko01100
pmb3068	337.09	173.1	338.1	C16H18O8	[M-H]-	1-O-p-Coumaroylquinic acid*	Phenolic acids	Phenolic acids	-	A	3737700	3723200	4363500	3579100	2949400	3917100	1488200	1570000	1760800	1945300	1808100	2290600	1355500	1312300	1285500	40392	49923	65845	--	--
pmb0752	369.12	177.1	368.111	C17H20O9	[M+H]+	3-O-Feruloylquinic acid	Phenolic acids	Phenolic acids	1899-29-2	A	10435000	11227000	10711000	1556800	1498700	1606100	336560	407260	433310	459820	497330	405350	261120	241800	202550	39459	46624	39488	C02572	--
Lmmn000774	343.1	181.05	344.111	C15H20O9	[M-H]-	Dihydrocaffeoylglucose	Phenolic acids	Phenolic acids	-	B	9	9	9	9	9	9	9	9	9	9	9	9	9	9	9	37765	28347	31261	--	--
Hmbn002692	517.16	175.04	518.164	C22H30O14	[M-H]-	6'-O-Feruloyl-D-sucrose	Phenolic acids	Phenolic acids	118230-77-6	B	40176	27834	37975	45105	67166	65027	7765	11794	18050	10137	7408.8	11322	9	9	9	35355	40376	42532	--	--
MA10002917	183.01	109.02	184.012	C6H4N2O5	[M-H]-	2,4-Dinitrophenol	Phenolic acids	Phenolic acids	51-28-5	B	58239	56497	52402	43942	54129	45892	45387	31006	38074	47479	46302	40435	27889	31959	27778	34178	42798	53350	C02496	--
Hmmn002544	355.1	193.05	356.111	C16H20O9	[M-H]-	Ferulic acid-4-O-glucoside	Phenolic acids	Phenolic acids	117405-51-3	B	891610	859170	869070	1206300	1108200	1151900	320490	406630	444890	255730	229030	338950	186970	168240	160310	33576	15447	22017	--	--
mws0444	152.04	108	153.043	C7H7NO3	[M-H]-	3-Aminosalicylic acid	Phenolic acids	Phenolic acids	570-23-0	B	422510	447990	450840	104610	77124	73574	25772	20893	26641	19541	18827	17823	13148	22194	20873	30983	36949	40049	--	--
Zmhn002422	355.1	193.05	356.11	C16H20O9	[M-H]-	1-O-Feruloyl-D-Glucose	Phenolic acids	Phenolic acids	-	A	8060.5	9456.7	7460.8	72281	97084	80608	216260	141620	222320	293330	300140	305140	615660	343110	543510	29647	25700	38325	C17759	--
mws0458	151.04	136	152.047	C8H8O3	[M-H]-	Vanillin	Phenolic acids	Phenolic acids	121-33-5	B	40654	79074	56687	38166	27538	26937	34697	41557	43566	25358	32475	40112	36173	43308	28065	29246	14073	25439	C00755	ko00998,ko01100,ko01110
pmb0069	122	105	121.053	C7H7NO	[M+H]+	Benzamide	Phenolic acids	Phenolic acids	55-21-0	B	508820	526060	473780	2765400	2689100	2621900	1376300	1168200	1354000	807210	849890	1373800	2814500	2892700	2561100	27587	22821	32890	C09815	--
mws0906	341.12	179	342.131	C16H22O8	[M-H]-	Coniferin	Phenolic acids	Phenolic acids	531-29-3	B	100710	174450	111360	255790	235690	288100	325140	313030	301000	257330	285710	249280	272190	292900	327370	22237	16909	42903	C00761	ko00940
mws0011	371.13	209	372.142	C17H24O9	[M-H]-	Syringin	Phenolic acids	Phenolic acids	118-34-3	B	9	9	9	71051	76303	73441	88068	108380	74350	102180	130300	195540	208900	187180	179000	21619	34960	46126	C01533	ko00940
mws4085	223.06	193	224.068	C11H12O5	[M-H]-	Sinapic acid	Phenolic acids	Phenolic acids	530-59-6	B	10768	5485.5	9316	20852	19320	23004	15314	20791	12564	69006	57416	37886	29540	34516	31742	18914	24802	29599	C00482	ko00940,ko01100,ko01110
Zmhn001926	299.08	137.02	300.084	C13H16O8	[M-H]-	1-O-Salicyl-D-glucose	Phenolic acids	Phenolic acids	60517-74-0	B	9	9	9	107910	95278	83858	213470	206920	181150	135400	157740	156510	56231	79769	102840	18653	23547	14587	--	--
mws0628	121.03	92	122.037	C7H6O2	[M-H]-	4-Hydroxybenzaldehyde	Phenolic acids	Phenolic acids	123-08-0	B	83638	88690	67685	32292	21440	22669	16985	21287	13102	17476	19072	16072	23360	16976	17723	16452	9847.8	10356	C00633	ko01100
Lmtn002565	329.11	167.03	330.095	C14H18O9	[M-H]-	1-O-Vanilloyl-D-Glucose	Phenolic acids	Phenolic acids	-	A	2877.2	4036.5	4603.2	89235	113200	75547	183100	205090	238340	355220	335240	295360	933640	962490	865640	12579	11277	21909	C20470	--
pmn001628	481.06	275	482.07	C20H18O14	[M-H]-	4,6-(S)-Hexahydroxydiphenoyl-D-glucose	Phenolic acids	Phenolic acids	23094-68-0	A	9	9	9	974940	1133000	1024800	1504500	1623300	2014500	2038000	1799600	1832200	3284100	2562100	2902500	11881	15614	36937	--	--
HJN093	451.09	313.05	452.095	C20H20O12	[M-H]-	2-O-Salicyl-6-O-Galloyl-D-Glucose	Phenolic acids	Phenolic acids	-	B	257130	299580	353460	230340	296370	220820	666600	623940	770600	803290	897950	913590	1206100	1432300	1674400	11718	10546	47466	--	--
pmb3074	337.09	191.05	338.1	C16H18O8	[M-H]-	5-O-p-Coumaroylquinic acid*	Phenolic acids	Phenolic acids	1899-30-5	A	175220	188910	273880	385170	281840	346100	186340	262450	229380	142710	143780	99240	81127	107060	96240	10268	5216.5	7087.8	C12208	ko00940,ko00941,ko00945,ko01110
Lmhn003373	253.04	137.02	254.043	C11H10O7	[M-H]-	p-Hydroxybenzoylmalic acid	Phenolic acids	Phenolic acids	-	B	18165	15969	19273	95922	81951	82456	37804	39884	42678	43375	35903	26963	9311.2	20884	7032	9912.8	14787	7981.9	--	--
Lmgn001670	137.03	108.02	138.032	C7H6O3	[M-H]-	Salicylic acid	Phenolic acids	Phenolic acids	69-72-7	A	16153	21805	22960	20341	10830	15003	25660	16867	26611	15409	13480	18150	17912	17502	18641	7990	11269	4707.1	C00805	ko00360,ko01100,ko01110,ko04075
Lmmn003663	329.09	167.04	330.095	C14H18O9	[M-H]-	5-Glucosyloxy-2-Hydroxybenzoic acid methyl ester	Phenolic acids	Phenolic acids	-	A	1724.2	1146	4631.8	76047	77343	97400	154900	190200	161280	270510	265810	296700	657240	907600	638870	7463	6914.8	9801	--	--
Zmjn002583	167.03	123.05	168.042	C8H8O4	[M-H]-	2',4',6'-Trihydroxyacetophenone	Phenolic acids	Phenolic acids	480-66-0	B	95214	79285	230250	61446	51842	68143	34106	43622	31314	77460	66248	53560	118580	101060	97601	7255.5	5690.8	5690.4	C21895	--
Zmhn004909	477.06	169.01	478.075	C21H18O13	[M-H]-	3,4-Digalloylshikimic acid	Phenolic acids	Phenolic acids	-	A	215770	235860	330130	1349300	922110	1420800	2698100	2493700	2777300	2277000	1968000	2835700	3154000	3032100	3198500	7091.5	8131.8	35925	--	--
Lmqn005937	485.15	161.02	486.153	C25H26O10	[M-H]-	Juglanoside J	Phenolic acids	Phenolic acids	-	B	77858	42192	125920	322290	261300	295010	713850	792910	687960	408350	478590	873330	678960	811090	743130	5932.4	2643.4	5556.4	--	--
Zmhn002334	355.1	193.05	356.111	C16H20O9	[M-H]-	6-O-Feruloyl-D-glucose	Phenolic acids	Phenolic acids	137887-25-3	A	121930	114070	150480	505520	485490	432840	838720	744690	829340	595140	524980	517570	354780	381720	377530	5895.5	13342	30360	--	--
NK10246509	319.09	159.04	160.052	C10H8O2	[M-H]-	2,3-Dihydroxynaphthalene	Phenolic acids	Phenolic acids	92-44-4	B	5411.7	6538.4	3807.9	4474.3	4679.8	4603.7	2904.8	4462.2	3244.4	3886.3	2745.4	3499.5	2521.3	3099	2356.3	5001.9	6700.4	8295.2	C16213	--
pmn001690	327.14	165.09	328.152	C16H24O7	[M-H]-	3-Hydroxy-4-isopropylbenzylalcohol-3-O-glucoside	Phenolic acids	Phenolic acids	-	B	9	9	9	9	9	9	18850	19719	17437	25988	37751	46811	55531	75868	73808	4525.2	3363.5	11074	--	--
pmn001511	285.1	123	286.105	C13H18O7	[M-H]-	3-Hydroxy-5-Methylphenol-1-O-Glucoside	Phenolic acids	Phenolic acids	-	B	32878	32948	47925	11618	38705	27314	59663	57871	64395	97507	97172	70499	57506	90853	79190	3821.6	8638	2880.4	--	--
mws1521	285.1	121.03	286.105	C13H18O7	[M-H]-	Salicin	Phenolic acids	Phenolic acids	138-52-3	B	9	9	9	15743	11981	10157	20280	20050	17080	45119	39364	35544	30415	40398	32211	2964.2	4911.5	2958.8	C01451	ko00010
Lmhn204620	425.09	277.03	426.095	C22H18O9	[M-H]-	Bis(p-Coumaroyl)malic acid	Phenolic acids	Phenolic acids	-	B	10407	15241	6248.7	7693.6	10666	12998	8438.7	9151.7	8937.5	5569.1	7314.2	6327.4	3341.3	3498.7	2094.3	1922.1	1118.3	2193.9	--	--
mws2213	147.05	77.01	148.052	C9H8O2	[M-H]-	Cinnamic acid	Phenolic acids	Phenolic acids	140-10-3	B	62270	58017	64206	21918	17439	17625	25603	25321	22634	33243	28789	27886	2778.9	2517	3356.5	305.77	1042.7	1277	C00423	ko00130,ko00360,ko00940,ko00998,ko01100,ko01110
mws2108	353.09	191.05	354.095	C16H18O9	[M-H]-	Cryptochlorogenic acid (4-O-Caffeoylquinic acid)*	Phenolic acids	Phenolic acids	905-99-7	A	9	9	9	131550	68873	159390	9	9	9	82255	78898	66763	44946	58850	50395	9	9	9	--	--
pmn001421	337.09	191.05	338.1	C16H18O8	[M-H]-	3-O-p-Coumaroylquinic acid*	Phenolic acids	Phenolic acids	87099-71-6	A	141080	138580	253950	353850	303110	316800	166710	207060	217260	133160	105870	166960	78250	71988	64906	9	9	9	--	--
ML10179289	105.07	77.04	122.073	C8H10O	[M+H-H2O]+	2-Phenylethanol	Phenolic acids	Phenolic acids	60-12-8	A	287520	321700	289690	1622400	1601200	1502200	839690	682570	768890	549410	516700	898720	1688800	1817500	1544600	9	9	9	C05853	ko00360
mws2120	291.01	247	292.022	C13H8O8	[M-H]-	Brevifolin carboxylic acid	Phenolic acids	Phenolic acids	18490-95-4	A	9	9	9	362820	334690	310570	711070	653300	906910	804720	737670	709440	1000800	766500	1092700	9	9	9	--	--
Zmhn005413	335.04	183.03	336.048	C15H12O9	[M-H]-	p-Dimeric galloyl methyl ester	Phenolic acids	Phenolic acids	-	A	8288100	7531600	8099000	2318100	3653000	3045800	4018800	4610800	6583400	5812200	6091700	4446400	2414200	2461200	3539500	9	9	9	--	--
Zmln001312	247.03	191.04	248.032	C12H8O6	[M-H]-	Brevifolin	Phenolic acids	Phenolic acids	477-94-1	B	375760	216130	287950	320620	284300	325890	542630	562910	574350	656370	641460	699810	734430	696440	823790	9	9	9	--	--
Hmbp001276	169.05	65.03	168.042	C8H8O4	[M+H]+	Gallacetophenone	Phenolic acids	Phenolic acids	528-21-2	A	59067	51858	53694	127230	122070	121960	128600	150520	176130	413690	325430	380120	460000	859680	1683200	9	9	9	--	--
mws1212	209.08	177.3	208.074	C11H12O4	[M+H]+	Methyl ferulate	Phenolic acids	Phenolic acids	2309-07-1	B	41443	32720	42664	335040	267730	294370	379630	332600	429860	196760	230870	215670	152810	157620	191580	9	9	9	--	--
mws1195	179.07	147.1	178.063	C10H10O3	[M+H]+	p-Coumaric acid methyl ester	Phenolic acids	Phenolic acids	3943-97-3	A	169830	152560	179460	1697000	1330200	1500300	1551800	1253700	1531900	968530	950720	1032200	706020	689980	972370	9	9	9	--	--
pmn001516	325.06	125	326.064	C14H14O9	[M-H]-	5-Galloylshikimic acid	Phenolic acids	Phenolic acids	95719-51-0	B	1285400	1281200	1121600	172040	126450	172070	63311	54786	61111	63624	40518	44166	20225	35485	32805	9	9	9	--	--
Lmhn002926	279.05	163.04	280.058	C13H12O7	[M-H]-	p-Coumaroylmalic acid	Phenolic acids	Phenolic acids	-	B	26142	13001	31499	169020	116840	170250	528730	459610	620770	406410	439460	493200	100890	143720	160350	9	9	9	--	--
pmn001707	485.33	485.33	486.335	C30H46O5	[M-H]-	Quillaic acid	Phenolic acids	Phenolic acids	631-01-6	B	51290	62339	79673	72668	73871	81838	62282	42416	52182	66842	44535	58454	9	9	9	9	9	9	C08972	--
pmb3075	319	145.1	320.09	C16H16O7	[M-H]-	3-O-p-Coumaroylshikimic acid	Phenolic acids	Phenolic acids	-	B	30591	31417	41244	43424	40539	36306	20625	23709	19240	14332	19692	22104	21386	18590	14331	9	9	9	--	--
pmb2620	207.07	133.1	208.074	C11H12O4	[M-H]-	3,4-Dimethoxycinnamic acid	Phenolic acids	Phenolic acids	14737-89-4	B	18079	16123	17497	133050	113530	114090	157310	140000	169590	97482	103540	100210	66055	70687	73120	9	9	9	--	--
Hmln002806	335.08	179.03	336.085	C16H16O8	[M-H]-	5-O-Caffeoylshikimic acid	Phenolic acids	Phenolic acids	180981-12-8	B	93893	97746	101870	96022	109250	111660	105580	75959	90443	37104	58888	61920	26451	29500	52488	9	9	9	C10434	ko00940,ko00941,ko00945,ko01100,ko01110
pme3443	207.07	192	208.074	C11H12O4	[M-H]-	Sinapinaldehyde	Phenolic acids	Phenolic acids	4206-58-0	B	4971	5571.6	4837.6	28932	29242	27985	14513	22913	15389	24827	29217	26254	42159	61384	76939	9	9	9	C05610	ko00940,ko01100,ko01110
pmb0751	321.1	147.3	320.09	C16H16O7	[M+H]+	Trans-5-O-(p-Coumaroyl)shikimate	Phenolic acids	Phenolic acids	-	B	1089300	994190	1263300	696600	596590	628320	122380	155400	161390	70210	65033	86122	68697	86323	85023	9	9	9	C02947	ko00940,ko00941,ko00945,ko01100,ko01110
Zmhn003297	495.08	343.07	496.085	C21H20O14	[M-H]-	3-O-Digalloyl quinic acid	Phenolic acids	Phenolic acids	-	A	66193	82989	78528	129800	126280	124590	160300	128080	114240	171900	143150	150030	123460	168050	170990	9	9	9	--	--
pmn001523	473.04	169	474.043	C21H14O13	[M-H]-	Trigallic acid	Phenolic acids	Phenolic acids	2131-66-0	B	417470	457650	335760	39132	51034	53189	247270	365790	317610	874320	902420	666430	280930	376640	499740	9	9	9	--	--
pmn001515	325.06	93	326.064	C14H14O9	[M-H]-	3-Galloylshikimic acid	Phenolic acids	Phenolic acids	110082-91-2	B	450350	489880	437900	59490	44918	54690	13609	12098	15114	11539	13038	11718	4313	5310.4	8061.2	9	9	9	--	--
pmn001710	521.13	359.08	522.137	C24H26O13	[M-H]-	Rosmarinic acid-3'-O-glucoside	Phenolic acids	Phenolic acids	910028-78-3	B	9	9	9	74559	95782	55836	264730	350390	226860	418110	423830	350440	292890	327700	216530	9	9	9	--	--
pmb3107	359.1	182.1	360.106	C15H20O10	[M-H]-	Glucosyringic Acid	Phenolic acids	Phenolic acids	-	B	9	9	9	9	9	9	5998.9	16447	11799	13294	22801	8275.2	16340	18590	19521	9	9	9	--	--
Lmmp003042	169.05	123.04	168.042	C8H8O4	[M+H]+	Protocatechuic Acid Methyl Ester	Phenolic acids	Phenolic acids	2150-43-8	B	9	9	9	9	9	9	35165	19874	35130	35830	39025	46454	41157	46067	38098	9	9	9	--	--
pmb0142	165.1	95.2	164.047	C9H8O3	[M+H]+	Caffeic aldehyde	Phenolic acids	Phenolic acids	141632-15-7	B	22420	23616	20188	2560.5	5915.9	6967.2	7375.1	10094	7178.3	9	9	9	5871.3	4004.9	6306.5	9	9	9	C10945	ko00940,ko01110
mws0467	165.06	119.05	166.063	C9H10O3	[M-H]-	3-(4-Hydroxyphenyl)-propionic acid	Phenolic acids	Phenolic acids	501-97-3	B	85918	88144	80854	40113	26725	31198	20651	17322	15643	14228	15586	14531	5024	5031	8979.2	9	9	9	C01744	--
mws0009	179.07	91	178.063	C10H10O3	[M+H]+	Coniferaldehyde	Phenolic acids	Phenolic acids	20649-42-7	B	49988	48913	65490	50297	45503	39415	20854	32717	28794	37451	45977	31955	16339	15293	24810	9	9	9	C02666	ko00940,ko01100,ko01110
mws2367	299.11	119	300.121	C14H20O7	[M-H]-	Salidroside	Phenolic acids	Phenolic acids	10338-51-9	B	12467	11459	15826	28482	41415	47636	38021	29932	39461	35747	36863	60064	17750	34324	54400	9	9	9	C06046	ko00350,ko01100
mws1350	181.05	151	182.058	C9H10O4	[M-H]-	Syringaldehyde; 4-Hydroxy-3,5-Dimethoxybenzaldehyde	Phenolic acids	Phenolic acids	134-96-3	B	9	9	9	3853.5	3280.8	6567	4404.2	3299	5444.2	5508	7704	1650.8	4363.2	11697	11556	9	9	9	--	--
Lmhn003223	279.05	147.04	280.058	C13H12O7	[M-H]-	Cinnamoyltartaric acid	Phenolic acids	Phenolic acids	-	B	41908	37359	52637	75071	92529	99188	203020	213660	200520	228850	171080	194200	101860	129210	132930	9	9	9	--	--
pme1439	165.05	119	164.047	C9H8O3	[M+H]+	p-Coumaric acid	Phenolic acids	Phenolic acids	501-98-4	B	9	9	9	63983	39104	51202	66040	42484	48429	24225	31012	46211	24393	40615	20681	9	9	9	C00811	ko00130,ko00350,ko00940,ko00950,ko00998,ko01100,ko01110
Lmhn003074	309.06	193.05	310.069	C14H14O8	[M-H]-	Feruloylmalic acid	Phenolic acids	Phenolic acids	-	B	9	9	9	5753.5	4115.8	5463.8	10329	10066	7470.5	7922.2	13359	12204	15408	16073	18345	9	9	9	--	--
Lmdn003756	193.05	135.05	194.058	C10H10O4	[M-H]-	Methyl caffeate	Phenolic acids	Phenolic acids	3843-74-1	B	4164.6	4806.9	3026.9	13521	16300	19965	11418	17239	14199	13786	10819	8550.4	9562	8384.5	7665.3	9	9	9	C10477	--
pmp000091	445.15	177.05	444.142	C23H24O9	[M+H]+	1,3-O-Diferuloylglycerol	Phenolic acids	Phenolic acids	83008-46-2	B	17168	12562	12464	4263.4	4413.2	7696.6	1990.1	2137.7	1348.7	3218.4	1201.8	2359.8	5058.4	6957.3	3964.2	9	9	9	--	--
Zmhn001883	329.09	209.04	330.095	C14H18O9	[M-H]-	Vanillic acid-4-O-glucoside	Phenolic acids	Phenolic acids	32142-31-7	B	10962	12161	13187	4460.5	9074.8	7111.7	9355.6	7696	6638.9	24171	15823	15476	24406	51029	70999	9	9	9	--	--
pmn001739	519.15	183.1	520.158	C25H28O12	[M-H]-	6'-Trans-Cinnamoyl-8-epikingisidic acid	Phenolic acids	Phenolic acids	-	B	9	9	9	2684.5	2894.9	2318.4	5969.9	6477.3	7199.2	7403.3	7606.1	9044.4	9547.4	11747	13336	9	9	9	--	--
pmb3061	499.15	163.1	500.153	C22H28O13	[M-H]-	5-O-p-Coumaroylquinic acid O-glucoside	Phenolic acids	Phenolic acids	-	B	425130	348600	368550	1489500	1401900	1355700	199300	217510	255080	26275	24084	30295	7527.8	10418	8735.6	9	9	9	--	--
pmn001669	237.08	147	238.084	C12H14O5	[M-H]-	Methyl sinapate	Phenolic acids	Phenolic acids	20733-94-2	B	9	9	9	4361.7	3630.5	4175.6	7277.5	7299.6	7546.4	9595	10471	11130	6004.1	6074.6	11256	9	9	9	--	--
HJAP048	213.07	195.07	212.068	C10H12O5	[M+H]+	2,4,5-Trimethoxybenzoic acid	Phenolic acids	Phenolic acids	-	B	9	9	9	8908	6536.7	7524.8	27253	37856	30069	19388	29256	30586	22201	11887	13584	9	9	9	--	--
Lmhn003802	561.13	337.06	562.132	C26H26O14	[M-H]-	Sinapoylsinapoyltartaric acid	Phenolic acids	Phenolic acids	-	B	9	9	9	9	9	9	17419	19316	14003	15879	17089	25448	24315	20448	13387	9	9	9	--	--
Zmyn002919	135.04	91.05	136.052	C8H8O2	[M-H]-	2-Methylbenzoic acid	Phenolic acids	Phenolic acids	118-90-1	B	18468	13467	14990	4291.9	1435.2	2989.7	915.12	2153	1183.3	9	9	9	9	9	9	9	9	9	C07215	ko01100
mws1512	211.06	124	212.068	C10H12O5	[M-H]-	Propyl gallate	Phenolic acids	Phenolic acids	121-79-9	B	168340	176200	163740	14445	13920	15315	678.92	2277	2950.8	9	9	9	9	9	9	9	9	9	C11155	--
pmp000086	269.1	177.05	268.095	C13H16O6	[M+H]+	1-Feruloyl-sn-glycerol	Phenolic acids	Phenolic acids	-	B	223810	202280	315950	28143	24520	28376	22852	20487	15670	15497	28034	15906	9	9	9	9	9	9	--	--
pme3011	104.07	68.8	103.063	C4H9NO2	[M+H]+	γ-Aminobutyric acid	Organic acids	Organic acids	56-12-2	B	10814000	10828000	11931000	5869100	7374900	5773600	6230500	5651500	5844900	2950800	3278200	3322200	5316400	5056700	5053200	16918000	15784000	16005000	C00334	ko00250,ko00330,ko00410,ko00650,ko00760,ko01100
pme1975	103	59	104.06	C3H4O4	[M-H]-	Malonic acid	Organic acids	Organic acids	141-82-2	A	3197000	3503700	2710000	1563900	1614000	1613200	653960	596170	422670	501760	515850	570080	1569900	1515100	1061900	16407000	17003000	16497000	C00383	ko00061,ko00240,ko00410,ko01100,ko01212
mws0576	103.04	59.1	104.047	C4H8O3	[M-H]-	3-Hydroxybutyric acid	Organic acids	Organic acids	300-85-6	A	3684000	3896200	3021400	1846500	1677700	1729800	595870	644040	461310	618740	550920	589640	1693000	1700100	1130100	16093000	16575000	15479000	C01089	ko00072,ko00650,ko01100
Zmyn000453	191.02	111.01	192.027	C6H8O7	[M-H]-	Isocitric Acid	Organic acids	Organic acids	320-77-4	A	16905000	16190000	15372000	20982000	22414000	22896000	14171000	13941000	9108900	9987500	15750000	11967000	14725000	15323000	13097000	13908000	13533000	12828000	C00311	ko00020,ko00630,ko01100,ko01110,ko01200,ko01210,ko01230
mws0277	191.06	85	192.063	C7H12O6	[M-H]-	Quinic Acid	Organic acids	Organic acids	77-95-2	A	7151900	6315100	6527800	8930000	11219000	8989600	4992600	5063400	3496900	4164500	5687700	4731400	5565600	5882400	4413600	4752700	5370800	4951400	C00296	ko00400,ko01100
mws0344	165.04	75	166.048	C5H10O6	[M-H]-	D-Xylonic acid	Organic acids	Organic acids	526-91-0	A	22271000	25180000	21523000	50208000	50974000	49448000	29286000	30790000	29288000	20482000	20594000	25796000	20677000	24595000	21020000	2899300	2552000	2789200	C00502	ko00040,ko01100
mws0567	146.09	87	145.085	C5H11N3O2	[M+H]+	4-Guanidinobutyric acid	Organic acids	Organic acids	463-00-3	B	1051100	877000	906680	1147100	948100	1017900	701390	798260	710490	572410	540380	656610	842030	900310	836780	1914100	2012000	1805500	C01035	ko00330,ko01100
mws0281	191.02	111.01	192.027	C6H8O7	[M-H]-	Citric Acid	Organic acids	Organic acids	77-92-9	A	9613200	6840500	8095200	17850000	19718000	15864000	11660000	9339800	9997000	9363600	10582000	9029900	9757200	10764000	8787300	1796500	2008500	1873500	C00158	ko00020,ko00250,ko00630,ko01100,ko01110,ko01200,ko01210,ko01230
pme0274	132.1	69	131.095	C6H13NO2	[M+H]+	6-Aminocaproic acid	Organic acids	Organic acids	60-32-2	A	1590300	2634900	3357900	1396900	2701400	1614300	355570	354920	413540	786330	552660	450310	6113100	4382600	4574400	1036800	1108900	961960	C02378	ko01100
mws0237	187.1	125	188.105	C9H16O4	[M-H]-	Azelaic acid	Organic acids	Organic acids	123-99-9	A	8315100	6281600	7265000	1235600	1586400	1422100	880740	1062800	1027700	754110	745100	725440	710780	836170	779050	1015200	1008400	1091500	C08261	--
pme0243	131.03	87.05	132.042	C5H8O4	[M-H]-	Glutaric acid	Organic acids	Organic acids	110-94-1	B	7991300	8675400	8136300	10660000	11844000	12378000	3614900	3500800	3702700	1789100	1794400	1772400	1699000	1735500	2087300	827280	887220	891630	C00489	ko00071,ko00310,ko01100
Lmbn001364	131.03	87.05	132.042	C5H8O4	[M-H]-	4-Hydroxy-2-Oxopentanoic Acid	Organic acids	Organic acids	3318-73-8	A	2857500	2976200	3096500	2071800	2266200	2447900	396660	450330	413200	440060	397010	401590	473780	566800	467000	779810	865010	855760	C03589	ko00360,ko01100
Lmbn000198	133.01	71.01	134.022	C4H6O5	[M-H]-	3-Dehydro-L-Threonic Acid	Organic acids	Organic acids	-	A	5201800	5029700	5350300	4592100	4355000	4296800	5778300	5421000	5458200	5850400	6168800	5871400	4334800	4581000	4678000	768740	794450	943240	C03064	ko00053,ko01100
mws0275	133.01	71.01	134.022	C4H6O5	[M-H]-	L-Malic acid	Organic acids	Organic acids	97-67-6	A	5217700	4990100	5294400	4510700	4401200	4340600	5836100	5681200	5692200	6003500	5991500	6051800	4505700	4539200	4712300	746320	824700	828790	C00149	ko00020,ko00620,ko00630,ko00710,ko01100,ko01110,ko01200
Lmbn001288	131.03	87.04	132.042	C5H8O4	[M-H]-	2-Hydroxy-2-methyl-3-oxobutanoic acid	Organic acids	Organic acids	71698-08-3	A	2897100	3024500	3085400	2135800	2311300	2441100	405280	483590	441160	453950	518430	455540	525740	555730	488930	745500	881950	883540	C06010	ko00290,ko00650,ko00660,ko00770,ko01100,ko01110,ko01210,ko01230
pmb3101	175.06	115	176.068	C7H12O5	[M-H]-	2-Isopropylmalic Acid*	Organic acids	Organic acids	49601-06-1	A	1094900	1405100	1148900	571770	1091100	748860	112180	179330	148370	189510	277920	228130	76276	114220	61542	553700	583840	519880	C02504	ko00290,ko00620,ko01100,ko01110,ko01210,ko01230
Zmgn001448	175.06	115.04	176.068	C7H12O5	[M-H]-	2-Propylmalic Acid*	Organic acids	Organic acids	-	A	1029900	1182600	1089800	595860	1066400	702260	161650	164600	161330	221960	250730	240320	97756	89884	68066	536170	591040	503780	C05994	ko00620
Lmmn001643	163.04	119.05	164.047	C9H8O3	[M-H]-	2-Hydroxycinnamic acid*	Organic acids	Organic acids	583-17-5	A	12242000	14417000	13507000	5681500	5338700	4790500	2945900	2506600	2806100	1661600	1565100	1600500	695700	684980	742920	532450	628950	488080	C01772	ko00360,ko00940,ko01100,ko01110
mws0376	115	71	116.011	C4H4O4	[M-H]-	Fumaric acid	Organic acids	Organic acids	110-17-8	B	438460	325920	389190	177840	223600	201110	254050	286770	222620	291530	298150	286210	197390	264480	259980	527070	577370	547170	C00122	ko00020,ko00190,ko00220,ko00250,ko00350,ko00360,ko00620,ko00650,ko00760,ko01100,ko01110,ko01200
pme3009	175.02	99	174.016	C6H6O6	[M+H]+	Trans-Citridic acid*	Organic acids	Organic acids	4023-65-8	A	296930	292280	300080	254800	206430	319990	295960	425110	378860	293140	488390	187020	349680	234990	365590	513130	499050	489490	C02341	ko00660,ko01100
Lmbn000193	103	59.01	104.011	C3H4O4	[M-H]-	Tartronate semialdehyde	Organic acids	Organic acids	2480-77-5	B	480850	428840	380710	372550	360660	356980	229280	176690	184260	191380	178840	124780	265760	299250	213370	480590	600690	530340	C01146	ko00053,ko00630,ko01100
mws0208	145.05	101	146.058	C6H10O4	[M-H]-	Adipic Acid	Organic acids	Organic acids	124-04-9	A	5149500	5113100	5232700	1916200	1969800	2258200	577130	554870	545750	427290	502120	352380	448750	439530	459120	405090	484840	420710	C06104	ko01100
mws4052	102.05	56.05	101.048	C4H7NO2	[M+H]+	1-Aminocyclopropane-1-carboxylic acid	Organic acids	Organic acids	22059-21-8	B	8204.5	12115	15168	3434.7	6487.4	1950.8	39111	42736	46275	39333	43013	31678	9	9	9	363520	280390	324050	C01234	ko00270,ko01100,ko01110
Lmbp000668	124.04	78.03	123.032	C6H5NO2	[M+H]+	Isonicotinic acid	Organic acids	Organic acids	55-22-1	A	1743200	1617700	2112500	1348300	1283900	1224900	815120	891960	905640	467830	377700	342870	277120	269170	216410	322300	348080	307700	C07446	--
mws0262	149.01	87	150.016	C4H6O6	[M-H]-	L-Tartaric acid	Organic acids	Organic acids	87-69-4	B	114020	149640	106840	88187	166500	205830	49038	46128	51640	49857	56602	82276	124440	147110	99029	311420	269120	318180	C00898	ko00630,ko01100
mws0192	117.02	73	118.027	C4H6O4	[M-H]-	Succinic acid	Organic acids	Organic acids	110-15-6	A	7696500	8308500	9597000	2523200	2462300	2806300	1910100	2026800	2159100	1464300	1481700	1539700	676900	647310	650480	284390	319780	309110	C00042	ko00020,ko00190,ko00250,ko00310,ko00350,ko00360,ko00620,ko00630,ko00640,ko00650,ko00760,ko00920,ko01100,ko01110,ko01200
Lmtn004049	263.13	204.12	264.136	C15H20O4	[M-H]-	Abscisic acid	Organic acids	Organic acids	21293-29-8	A	1033100	1061500	1095700	760160	1075800	1137900	362680	356720	328990	303860	292720	394760	106900	86531	81351	283140	343130	301350	C06082	ko00906,ko01100,ko01110,ko04075
mws0470	117.02	73	118.027	C4H6O4	[M-H]-	Methylmalonic acid	Organic acids	Organic acids	516-05-2	A	7780000	8317500	9467300	2477500	2375000	2705900	1923400	1988700	2181100	1512900	1506400	1581300	784960	734860	721000	265970	311820	331110	C02170	ko00240,ko00280,ko00640,ko01100
Zmpn000638	130.05	88.04	131.069	C4H9N3O2	[M-H]-	3-Guanidinopropionic acid	Organic acids	Organic acids	353-09-3	B	214390	232720	271900	138300	149700	123830	66605	47690	48948	26713	31280	26967	48013	53473	43873	234530	256860	222630	C03065	--
Lmbn001467	158.08	116.07	159.09	C7H13NO3	[M-H]-	5-Acetamidopentanoic Acid	Organic acids	Organic acids	1072-10-2	B	266150	338190	278470	242420	239860	212040	214700	212480	230880	190500	207140	235710	336540	337230	382220	193260	189740	206640	C03087	ko00310,ko01100
mws1189	193.04	72.8	194.033	C6H10O7	[M-H]-	D-Galacturonic acid*	Organic acids	Organic acids	685-73-4	A	1109300	1143000	1089500	2484800	2394200	2357100	1384400	1587600	1320400	1833000	1848400	2214500	1268700	1493300	1307500	191290	179840	235780	C00333	ko00040,ko00053,ko00520,ko01100,ko02010
pme1216	122.03	78	123.032	C6H5NO2	[M-H]-	2-Picolinic acid	Organic acids	Organic acids	98-98-6	A	802550	811370	950500	770080	879150	814000	723420	566080	678140	338150	310070	261890	166300	181910	138560	180450	221760	170740	C10164	ko00380,ko01100
Lmmn003323	271.23	225.22	272.235	C16H32O3	[M-H]-	2-Hydroxyhexadecanoic acid	Organic acids	Organic acids	764-67-0	B	1692300	1750400	1893800	1248100	1970000	2596300	881590	799560	763510	2868600	2625800	2268900	439460	449190	449840	112060	105260	121670	--	--
pme2380	145.01	101	146.022	C5H6O5	[M-H]-	α-Ketoglutaric acid	Organic acids	Organic acids	328-50-7	B	325300	332100	216380	71589	67233	79803	37863	30413	33225	51492	43618	38817	53896	83027	38866	102350	109140	114480	C00026	ko00020,ko00040,ko00053,ko00220,ko00250,ko00300,ko00310,ko00340,ko00430,ko00630,ko00650,ko00660,ko01100,ko01110,ko01200,ko01210,ko01230
mws0639	153.02	109.03	154.027	C7H6O4	[M-H]-	2,3-Dihydroxybenzoic Acid*	Organic acids	Organic acids	303-38-8	A	397950	431780	422620	141250	114080	118380	61445	84386	67904	56746	62838	77445	74443	77736	107080	73230	45296	43040	C00196	ko01110
mws0154	173.05	93	174.053	C7H10O5	[M-H]-	Shikimic acid	Organic acids	Organic acids	138-59-0	A	1050500	893610	937060	1558300	1094200	1434500	894150	917970	982440	461640	474380	365280	68317	77399	79140	61177	81976	71691	C00493	ko00400,ko01100,ko01110,ko01230
Lmbn002862	137.02	93.03	138.032	C7H6O3	[M-H]-	3-Hydroxybenzoic Acid	Organic acids	Organic acids	99-06-9	A	5426900	5259800	6767100	998910	964910	1012700	764890	779660	719290	1481200	1581100	1208300	1057900	974070	1042300	58089	49199	53747	C00587	ko00400
mws0341	131.07	85	132.079	C6H12O3	[M-H]-	2-Hydroxyisocaproic acid	Organic acids	Organic acids	20312-37-2	B	144090	139860	137430	30272	36351	19647	18221	27473	19969	33778	21853	23480	18487	18958	38836	42034	40965	54232	C03264	--
Lmgn000160	131.05	70.03	132.053	C4H8N2O3	[M-H]-	3-Ureidopropionic Acid	Organic acids	Organic acids	462-88-4	B	401890	391870	403970	63388	88195	59848	16794	16199	11843	7523.1	10661	9812	99696	93916	79992	37937	36608	45655	C02642	ko00240,ko00410,ko00770,ko01100
mws0242	173.08	111	174.089	C8H14O4	[M-H]-	Suberic Acid	Organic acids	Organic acids	505-48-6	B	315730	272420	365160	30083	24333	24148	14053	19658	15266	8981.8	13704	12928	22645	15500	21456	36410	33121	29434	C08278	--
Zmjn001813	159.07	97.06	160.074	C7H12O4	[M-H]-	Pimelic acid	Organic acids	Organic acids	111-16-0	B	40579	41462	56790	14517	11706	11132	8362.9	6738.5	7230	7133.7	7361	7740.2	8310	9540	11725	31434	29215	24460	C02656	ko00780,ko01100
pme2761	161	73	162.016	C5H6O6	[M-H]-	4-Hydroxy-2-oxoglutaric acid	Organic acids	Organic acids	1187-99-1	B	103130	104750	97900	81805	106170	113950	27465	66745	60947	22997	21539	16786	46144	38294	34097	29729	27513	30692	C01127	ko00630,ko01100
Lmbn003524	171.1	99.08	172.11	C9H16O3	[M-H]-	9-Oxononanoic acid	Organic acids	Organic acids	2553-17-5	B	100100	84894	114430	26242	38358	33774	34120	36954	32502	40969	30830	24945	43308	37368	42700	29144	31087	30203	C16322	ko00592,ko01110
pme0282	165.02	77.04	166.027	C8H6O4	[M-H]-	Phthalic acid	Organic acids	Organic acids	88-99-3	B	93991	117670	98309	45579	33989	42741	27490	22779	28187	31758	28167	29281	19202	18301	25622	27810	41983	41048	C01606	ko01100,ko02010
pme2550	173.02	137	174.016	C6H6O6	[M-H]-	Cis-Aconitic acid*	Organic acids	Organic acids	585-84-2	B	385360	380650	319730	556510	460080	506910	312690	289190	359720	149730	152500	138620	22838	26088	37792	27574	19843	28357	C00417	ko00020,ko00630,ko00660,ko01100,ko01110,ko01210
Lmbn002072	159.07	97.07	160.074	C7H12O4	[M-H]-	2-Propylsuccinic acid	Organic acids	Organic acids	618-57-5	B	39876	32606	33688	17162	17278	20332	9	9	9	8986.2	12292	3408	5377.9	10029	9521.2	21541	35945	23633	C16657	--
Wmzn000227	145.06	109.04	146.058	C6H10O4	[M-H]-	2,2-Dimethylsuccinic acid	Organic acids	Organic acids	597-43-3	B	61661	53112	59416	163190	217540	198910	48590	39634	38418	36978	48192	57024	95847	93876	88207	16480	9480.1	13668	--	--
mws0236	124.01	80	125.015	C2H7NO3S	[M-H]-	2-Aminoethanesulfonic acid	Organic acids	Organic acids	107-35-7	B	24729	21593	23634	7229.2	6430.8	7746.6	5570.9	9600.9	5233.1	9404.1	7008.6	7238.7	5757.6	10951	9954.9	9550.2	12608	13529	C00245	ko00430,ko00920,ko01100,ko02010
Lmgn000219	101.02	55.02	102.032	C4H6O3	[M-H]-	Succinic semialdehyde	Organic acids	Organic acids	692-29-5	B	84612	91089	80848	92517	87906	96867	72187	70797	61455	49270	57970	56646	44884	55656	63271	5551.9	5560.6	9297.2	C00232	ko00250,ko00350,ko00650,ko00750,ko00760,ko01100,ko01200
Lmrn003000	165.06	103.06	166.063	C9H10O3	[M-H]-	2-Hydroxy-3-phenylpropanoic acid	Organic acids	Organic acids	7326-19-4	B	18449	19892	10761	57942	61762	50060	6561.5	10928	5995.8	9	9	9	8141.5	9208.2	7567	4284	5408	6437.5	C05607	ko00360,ko00960,ko01100
Xmbp001692	171.03	81.03	170.022	C7H6O5	[M+H]+	2,4,6-Trihydroxybenzoic acid	Organic acids	Organic acids	83-30-7	A	23374000	22643000	24268000	6692200	6203700	6184700	1537200	1284400	1005100	9	9	9	1492400	1698500	1782700	9	9	9	--	--
Zmyn000247	147.03	57.03	148.037	C5H8O5	[M-H]-	2-Hydroxyglutaric Acid*	Organic acids	Organic acids	13095-48-2	B	248250	120210	140610	404100	528410	408450	608130	456930	493450	330060	497790	282530	95941	218370	139630	9	9	9	C03196	ko00310,ko01100
Lmbn000216	147.03	57.03	148.037	C5H8O5	[M-H]-	3-Methylmalic acid*	Organic acids	Organic acids	152204-30-3	B	270620	91196	114000	304960	491110	406540	597650	412490	528880	323550	484470	266090	140720	165590	150990	9	9	9	C06032	ko00290,ko00660,ko01100,ko01210,ko01230
mws0147	117.06	59	118.063	C5H10O3	[M-H]-	β-Hydroxyisovaleric acid	Organic acids	Organic acids	625-08-1	B	2212100	2388600	2140300	1609100	1574800	1763600	463360	497800	483280	723850	759320	607630	182080	199220	225030	9	9	9	C20827	ko00280,ko01100
Zmgn000216	125	78.96	126.008	C2H7O4P	[M-H]-	2-Hydroxyethylphosphonic acid	Organic acids	Organic acids	22987-21-9	B	21433	21300	19493	15070	25320	27711	9	9	9	9	9	9	9	9	9	9	9	9	C06451	ko00440,ko00998,ko01100,ko01110
pmb2657	289.1	97.1	290.123	C10H18N4O6	[M-H]-	Argininosuccinic acid	Organic acids	Organic acids	2387-71-5	B	47671	51862	51692	32157	27248	31866	13029	14329	10976	8943.2	14770	10739	7423.4	8588	7138.7	9	9	9	C03406	ko00220,ko00250,ko01100,ko01110,ko01230
mws0159	163.04	91	164.047	C9H8O3	[M-H]-	Phenylpyruvic acid	Organic acids	Organic acids	156-06-9	B	93557	125680	138820	47177	54948	43000	25278	28975	12970	11493	13592	16486	8861.6	5647.5	15082	9	9	9	C00166	ko00360,ko00400,ko00960,ko01100,ko01110,ko01210,ko01230
pme2601	89	59	90.032	C3H6O3	[M-H]-	3-Hydroxypropanoic acid	Organic acids	Organic acids	503-66-2	B	47185	55083	53157	24371	18134	23369	12254	14640	13233	9	9	9	8173.9	7207	6956.6	9	9	9	C01013	ko00240,ko00410,ko00640,ko01100,ko01200
Lmgn000188	89.02	59.01	90.032	C3H6O3	[M-H]-	D-Lactic Acid	Organic acids	Organic acids	10326-41-7	B	50598	45749	60154	60253	43832	55876	47307	54499	55309	39628	56257	54853	39529	50447	46730	9	9	9	C00256	ko00620,ko01100
ML10176345	171.03	109.03	172.037	C7H8O5	[M-H]-	3-Dehydroshikimic acid	Organic acids	Organic acids	2922-42-1	B	43581	37442	74736	57094	57055	82668	37928	29753	32467	14109	22369	10093	11111	14605	11305	9	9	9	C02637	ko00400,ko01100,ko01110,ko01230
Zmgn000217	129.02	85.03	130.027	C5H6O4	[M-H]-	Methylenesuccinic acid	Organic acids	Organic acids	97-65-4	B	31779	8675.1	17324	38312	51571	31047	22161	23704	24568	35279	37273	21585	33291	28410	37488	9	9	9	C00490	ko00660,ko01100
pme2074	322.4	129.7	323.21	C18H29NO4	[M-H]-	(-)-Jasmonoyl-L-Isoleucine	Organic acids	Organic acids	120330-93-0	B	92660	72741	132840	181240	49476	165890	7238.2	9544.5	10992	64642	56155	112850	7207.8	12201	12962	9	9	9	C18699	ko04075
pmb2826	147.03	87.1	148.037	C5H8O5	[M-H]-	L-Citramalic acid	Organic acids	Organic acids	6236-09-5	B	183020	540370	419160	179020	303560	287960	123790	117420	134100	140250	128530	178660	147740	120480	198290	9	9	9	C02614	ko00660,ko01100
mws1167	131	59.2	132.006	C4H4O5	[M-H]-	Oxaloacetic acid	Organic acids	Organic acids	328-42-7	B	447940	666210	602630	366200	417250	422650	450540	452830	484340	276820	314880	318380	80013	84792	95825	9	9	9	C00036	ko00010,ko00020,ko00250,ko00620,ko00630,ko00710,ko01100,ko01110,ko01200,ko01210,ko01230
Lmqp000873	101.02	55.02	100.018	C4H4O3	[M+H]+	Succinic anhydride	Organic acids	Organic acids	108-30-5	B	649690	328980	566330	171550	181380	226970	199970	200390	251550	150670	187720	150370	46553	43563	47884	9	9	9	C19524	--
Lmgn000242	177.04	113.02	178.048	C6H10O6	[M-H]-	4,5,6-Trihydroxy-2-oxohexanoic acid	Organic acids	Organic acids	56742-44-0	B	9	9	9	19510	17886	12815	15930	7203	10615	11213	15365	12389	8709.7	16018	9434.2	9	9	9	C01216	ko00052,ko01100
Lmbn001609	145.05	83.05	146.058	C6H10O4	[M-H]-	2-Acetyl-2-Hydroxybutanoic Acid	Organic acids	Organic acids	-	B	409640	433960	439110	148090	159240	168850	13083	19629	15819	9	9	9	7803.2	8230.5	5159.7	9	9	9	C06006	ko00290,ko01100,ko01110,ko01210,ko01230
mws2628	118.09	87.05	117.07	C5H11NO2	[M+H]+	N-Methyl-4-aminobutyric acid	Organic acids	Organic acids	1119-48-8	B	9	9	9	4549.7	4557.6	6828.4	6608.5	5846.4	6277.5	4068.5	7531.7	7019.1	3985.8	4778.2	2507.1	9	9	9	C15987	ko00760,ko01100
pme0295	146.08	86	145.074	C6H11NO3	[M+H]+	4-Acetamidobutyric acid	Organic acids	Organic acids	3025-96-5	B	236730	204970	207350	75861	58645	73266	53779	45387	49147	33464	32359	51335	9	9	9	9	9	9	C02946	ko00330,ko01100
pme2268	138.05	94.07	137.048	C7H7NO2	[M+H]+	Trigonelline	Alkaloids	Alkaloids	535-83-1	A	12231000	12120000	11445000	18610000	13966000	16062000	8234300	9389500	9149900	10177000	8920900	10606000	6552800	6480100	7956800	28268000	28981000	27963000	C01004	ko00760	Lmmn000774
pmb1912	474.17	327	473.166	C20H23N7O7	[M+H]+	10-Formyltetrahydrofuran	Alkaloids	Alkaloids	2800-34-2	A	17490000	15109000	17573000	18990000	17598000	19776000	46781000	42188000	45746000	55124000	52150000	49593000	30481000	29127000	37806000	22607000	22433000	21603000	C00234	ko00670,ko00970,ko01100,ko01200	Xmyp005654
pmb0484	104.1	60.1	103.091	C5H13NO	[M+H]+	Choline	Alkaloids	Alkaloids	62-49-7	B	28350000	29923000	28776000	24111000	23451000	22649000	18310000	18377000	19552000	16046000	16803000	17103000	17653000	16599000	16092000	21307000	22597000	22236000	C00114	ko00260,ko00564,ko01100,ko02010	pme0026
pme2024	177.1	160	176.095	C10H12N2O	[M+H]+	Serotonin	Alkaloids	Plumerane	50-67-9	A	13325000	14610000	12158000	26330000	23239000	22901000	7965500	7297700	6933700	5003100	5304600	6705600	34316000	26303000	31515000	12000000	12496000	11947000	C00780	ko00380,ko01100
mws0018	203.22	83	202.216	C10H26N4	[M+H]+	Spermine	Alkaloids	Phenolamine	71-44-3	B	38270000	31813000	38237000	42575000	45560000	39102000	37656000	43252000	48450000	45253000	40777000	41890000	45395000	47457000	38792000	5880200	5887600	6513800	C00750	ko00330,ko00410,ko00480,ko00770,ko01100
pma2987	142.1	124.09	141.09	C6H11N3O	[M+H]+	Histidinol	Alkaloids	Alkaloids	501-28-0	B	18592000	19333000	15423000	23332000	23434000	22317000	22515000	23797000	20729000	23317000	23628000	25141000	26720000	25115000	26387000	4420300	3974700	3975300	C00860	ko00340,ko01100,ko01110,ko01230
pmp001198	132.1	57.1	131.095	C6H13NO2	[M+H]+	6-Deoxyfagomine	Alkaloids	Alkaloids	197449-09-5	A	3071700	3385900	3674100	2333100	3585300	2711100	804700	961490	838250	1482500	1326600	1207900	7738700	7248600	7219100	1376700	1524700	1526500	--	--
pmb0782	86.1	69.2	85.089	C5H11N	[M+H]+	Piperidine	Alkaloids	Alkaloids	110-89-4	B	3086800	3200200	3575400	2282200	3496900	2701100	756400	807560	787530	1338600	1226700	1067000	7217100	6890300	6723100	1355900	1438400	1391800	C01746	ko00960
Lmgp000796	150.06	61.01	149.048	C8H7NO2	[M+H]+	4-Hydroxymandelonitrile	Alkaloids	Alkaloids	13093-65-7	A	279450	284560	369850	1378400	3842300	2134400	344700	375070	280190	663230	634110	549380	913060	1089200	1011600	1148000	1027800	1128300	C00650	--
HJKP000649	136.07	91.05	135.068	C8H9NO	[M+H]+	N-benzylformamide	Alkaloids	Alkaloids	6343-54-0	A	1320700	1285300	1349700	645390	906650	683830	322230	434650	375380	295250	251200	283890	441490	439870	418200	771500	836690	828370	C15561	--
mws0983	326.31	62.06	325.298	C20H39NO2	[M+H]+	N-Oleoylethanolamine	Alkaloids	Alkaloids	111-58-0	A	3703500	2578100	5052700	1812100	2903400	2274200	2351200	2198100	2584600	3163200	2975200	2555100	4842700	4061200	5374700	729520	718270	786410	C20792	--
pmp001287	120.08	103.05	119.073	C8H9N	[M+H]+	N-Benzylmethylene isomethylamine	Alkaloids	Alkaloids	-	A	8736000	8926200	9635900	3133400	4826100	3893600	1025600	973400	925250	1214700	1325400	1053100	1518900	1590800	1424400	622340	617020	618790	--	--
mws1417	160.04	116	161.048	C9H7NO2	[M-H]-	Indole-3-carboxylic acid*	Alkaloids	Plumerane	771-50-6	B	645420	526320	781850	52854	57947	50727	144580	158340	151080	234480	240040	234660	159550	165150	125140	511350	601940	540470	C19837	--
pme2433	106.09	88	105.079	C4H11NO2	[M+H]+	Diethanolamine	Alkaloids	Alkaloids	111-42-2	B	69891	72064	64047	52520	48374	56748	67246	64561	70317	55462	65564	65353	165880	169380	146170	455750	373720	402970	C06772	ko00564
mws1346	162.08	98	161.069	C6H11NO4	[M+H]+	DL-2-Aminoadipic acid	Alkaloids	Alkaloids	542-32-5	B	395260	424670	361240	253010	236950	273560	655630	573870	475580	576880	671190	999970	1056500	1015100	1105100	432770	406540	413810	C00956	ko00300,ko00310,ko00311,ko01100,ko01110,ko01210,ko01230
mws0191	118.09	59	117.079	C5H11NO2	[M+H]+	Betaine	Alkaloids	Alkaloids	107-43-7	B	103160	105920	126030	33620	28880	46124	29888	46661	34625	36268	40381	38471	84692	68904	76457	353090	376470	340460	C00719	ko00260,ko01100,ko02010
mws0102	160.04	116	161.048	C9H7NO2	[M-H]-	Indole-5-carboxylic acid*	Alkaloids	Plumerane	1670-81-1	B	361990	281660	429290	23075	32897	26858	61400	84842	72824	121920	137580	106920	77561	72684	55844	240210	296340	266480	--	--
pmb0818	206.1	147.5	205.074	C11H11NO3	[M+H]+	Methoxyindoleacetic acid	Alkaloids	Plumerane	3471-31-6	B	511010	571510	531980	587650	557230	539200	290600	346850	366000	361430	325630	291650	446020	461260	478670	225420	264540	255240	C05660	ko00380
mws0005	161.11	144	160.1	C10H12N2	[M+H]+	Tryptamine	Alkaloids	Plumerane	61-54-1	A	19739000	21088000	21005000	22511000	23188000	21912000	6948500	7009900	6839000	2735000	3224900	5224800	4309200	4186800	4169400	198200	210320	235590	C00398	ko00380,ko00901,ko01100,ko01110
pme1651	176.1	130.1	175.063	C10H9NO2	[M+H]+	Indole 3-acetic acid (IAA)	Alkaloids	Plumerane	87-51-4	B	4376500	4414500	4373400	4064900	6645000	4791800	12322000	11246000	11262000	7191800	6761700	7796800	1080100	787570	581470	148720	167030	183110	C00954	ko00380,ko01100,ko04075
mws0491	122.1	105	121.089	C8H11N	[M+H]+	Phenethylamine	Alkaloids	Alkaloids	64-04-0	B	2225400	2208700	1927100	11321000	10983000	11032000	6013300	4823200	5256200	3408400	3906900	5742500	12213000	12861000	11028000	127520	102930	142070	C05332	ko00360,ko01100
pmb0492	584.28	325	583.268	C34H37N3O6	[M+H]+	N',N'',N'''-p-Coumaroyl-cinnamoyl-caffeoyl spermidine	Alkaloids	Phenolamine	-	B	2375400	2156600	2678200	232610	424600	251370	232900	170320	209780	156230	140010	143840	96041	80551	86444	56951	49494	40725	--	--
pme1691	147.13	87.2	146.118	C7H16NO2	[M+H]+	Acetylcholine	Alkaloids	Alkaloids	60-31-1	A	472510	650860	430770	587500	505910	539660	1042200	955370	890290	1416600	1115700	1817100	1707800	1753300	1810300	41545	56373	42936	C01996	ko00564
pmb2211	343.3	240.7	342.288	C19H38N2O3	[M+H]+	Cocamidopropyl betaine	Alkaloids	Alkaloids	4292-10-8	A	280990	273240	233500	30801	32527	47408	36138	31528	29106	22418	26636	24382	52036	75398	63789	21718	18733	33088	--	--
pme2244	190.09	118.07	189.07	C11H11NO2	[M+H]+	3-Indolepropionic acid	Alkaloids	Plumerane	830-96-6	B	217170	156110	191490	463660	479210	417390	411230	399860	324920	225700	212700	229220	72509	79274	87441	13787	15885	19062	--	--
pmb1096	118.07	91	117.058	C8H7N	[M+H]+	Indole	Alkaloids	Plumerane	120-72-9	B	31618	25832	26894	28942	28209	26860	24787	28069	22178	23568	28453	19629	20134	25561	20854	8355	19260	11540	C00463	ko00380,ko00400,ko00402,ko01100,ko01110
pmb0130	203.12	144	202.111	C12H14N2O	[M+H]+	Acetryptine	Alkaloids	Phenolamine	3551-18-6	B	16797	14659	24431	7074.4	6077.7	6327	4995.4	4592.5	2623.2	6966.8	6352	4440.5	8575.7	9751.9	9040.3	6242	6821.1	6863.8	--	--
mws1320	160.08	130.07	161.084	C10H11NO	[M-H]-	Tryptophol	Alkaloids	Plumerane	526-55-6	B	15130	15489	17578	1391.8	2175.4	1282.1	4028.3	5452.4	5572.9	2899.5	2656.7	1763.6	1821.8	1385.9	893.42	735.31	1358.7	1524.7	C00955	ko00380
mws4002	154.09	137	153.079	C8H11NO2	[M+H]+	Dopamine	Alkaloids	Alkaloids	51-61-6	B	28028	17450	16714	19783	23138	40694	19910	17614	21728	13557	26425	22327	18439	14970	21227	9	9	9	C03758	ko00350,ko00950,ko00965,ko01100,ko01110
pme2292	89.11	72.08	88.1	C4H12N2	[M+H]+	Putrescine	Alkaloids	Phenolamine	110-60-1	B	6436300	6857600	7767100	7272300	8024700	7170400	1109800	935600	1006600	691000	795470	823590	656410	530090	585300	9	9	9	C00134	ko00330,ko00472,ko00480,ko00960,ko01100,ko01110,ko02010
pme1841	103.12	86.1	102.116	C5H14N2	[M+H]+	Cadaverine	Alkaloids	Phenolamine	462-94-2	B	111610	100490	116750	146560	146200	141590	155780	155230	157860	123260	137520	130920	368490	398910	332760	9	9	9	C01672	ko00310,ko00480,ko00960,ko01100,ko01110
mws0103	146.06	91	145.053	C9H7NO	[M+H]+	Indole-3-carboxaldehyde	Alkaloids	Plumerane	487-89-8	B	1364100	1216200	1871700	189980	276000	198030	607450	576760	493030	204440	148490	133440	62520	44419	61761	9	9	9	C08493	--
pmb0501	131.13	114.1	130.122	C5H14N4	[M+H]+	Agmatine	Alkaloids	Phenolamine	306-60-5	B	522510	537910	556220	258950	225910	238400	76765	87749	73961	46252	54981	63567	119140	116900	112850	9	9	9	C00179	ko00330,ko01100
pmc0682	133.1	105.1	132.069	C8H8N2	[M+H]+	4-Aminoindole	Alkaloids	Plumerane	5192-23-4	B	9	9	9	11036	8760.9	15532	96112	75401	91876	50616	54319	57745	63336	73209	83325	9	9	9	--	--
pmb0496	307.18	177.05	306.169	C15H22N4O3	[M+H]+	N-Feruloylagmatine	Alkaloids	Phenolamine	-	B	9	9	9	10591	6835.1	6837.9	15086	17288	10634	11558	13089	6287.4	17058	14671	27079	9	9	9	C18325	ko00330,ko01100
pmp001176	302.14	103.1	301.131	C17H19NO4	[M+H]+	Dihydrocaffeoyltyramine	Alkaloids	Phenolamine	-	B	39941	55064	46652	26025	15768	14739	9	9	9	9	9	9	9	9	9	9	9	9	--	--
pmp001201	162.11	79.1	161.105	C7H15NO3	[M+H]+	5-Aminocycloheptane-1,2,3-triol	Alkaloids	Alkaloids	-	B	20285	27141	12965	31993	19710	27317	29025	27034	14799	26114	32840	25665	14156	19599	25639	9	9	9	--	--
pme2693	131.12	114.09	130.111	C6H14N2O	[M+H]+	N-Acetylputrescine	Alkaloids	Phenolamine	18233-70-0	B	627270	625450	671820	303120	249020	253590	77393	87077	74499	48629	43785	68271	124680	111540	112950	9	9	9	C02714	ko00330,ko01100
pmb0490	235.14	147.04	234.137	C13H18N2O2	[M+H]+	p-Coumaroylputrescine	Alkaloids	Phenolamine	34136-53-3	B	9	9	9	31458	23368	23663	22875	26861	29665	20036	18669	25489	31256	26818	36004	9	9	9	C18326	ko00330,ko01100
pmp001252	284.13	147.04	283.121	C17H17NO3	[M+H]+	p-Coumaroyltyramine	Alkaloids	Phenolamine	36417-86-4	B	9	9	9	24109	23471	25468	20483	13477	17101	7262.6	9010.4	14061	10082	11288	12513	9	9	9	--	--
mws0677	219.11	160	218.106	C12H14N2O2	[M+H]+	N-Acetyl-5-hydroxytryptamine	Alkaloids	Alkaloids	1210-83-9	B	53255	45160	43591	39707	30990	53163	20483	39611	38712	25061	20882	23242	9810.6	7381.7	11698	9	9	9	C00978	ko00380,ko01100
Wmhn001652	203.08	116.05	204.042	C11H8O4	[M-H]-	3-Methoxy-juglone	Quinones	Quinones	-	A	2963500	2555500	2481000	1702300	1898700	1694400	920460	955810	1051300	947880	885980	932070	1235900	1295100	1064600	3427400	3906500	3856300	--	--
Wmhn004001	339.11	159	340.116	C16H20O8	[M-H]-	4,5-Dihydroxy-α-tetralone-4-O-glucoside	Quinones	Quinones	-	B	3537900	2827400	6647900	40844000	41978000	37764000	46909000	41927000	42998000	30530000	28762000	42162000	42562000	42447000	43035000	1530200	1807500	2917300	--	--
Zmsp001834	169.05	65	168.042	C8H8O4	[M+H]+	2,6-Dimethoxy-1,4-benzoquinone	Quinones	Quinones	530-55-2	A	106990	105370	126720	764270	793860	767130	1544500	1952300	1736200	1913300	1909800	1839700	2085700	2455400	2275100	661160	740750	774460	C10331	--
Wmhn003397	355.1	175	356.111	C16H20O9	[M-H]-	4,5,8-Trihydroxy-α-tetralone-4-O-glucoside	Quinones	Quinones	-	B	287110	246500	447920	8695400	12805000	9197600	10959000	10535000	9243400	4861800	6089800	8757600	7095900	7197000	6627100	250920	246650	352940	--	--
Wmhn004094	487.09	325.04	488.132	C24H24O11	[M-H]-	1,4,8-Trihydroxynaphthalene-1-O-[6'-O-(3''-methoxy-5''-hydryoxybenzoyl)]glucoside	Quinones	Quinones	-	B	1732200	1338900	5269600	11415000	14299000	10553000	12450000	18287000	15137000	10266000	12350000	18199000	18377000	16797000	16437000	84065	56109	47971	--	--
Wmhn003199	176.51	115.06	178.063	C10H10O3	[M-H]-	4,5-Dihydroxy-1-tetralone	Quinones	Quinones	19638-58-5	B	40524	44060	130490	24694	16609	18513	27071	27846	20689	30049	28404	40359	33323	45336	44627	9801.1	24334	13296	--	--
Wmhn004081	193.05	129	194.058	C10H10O4	[M-H]-	4,5,8-Trihydroxy-α-tetralone	Quinones	Quinones	-	B	9	9	9	55447	66067	61840	67076	119020	134920	63850	58510	101820	98829	96745	55210	2091	1588.5	3757.2	--	--
Cmhp005227	339.11	177.05	338.1	C16H18O8	[M+H]+	4,8-Dihydroxy Naphthol-1-O-glucoside	Quinones	Quinones	-	A	9	9	9	1046500	804080	945890	934340	1011100	958640	855750	749420	981610	739070	1085700	1232500	9	9	9	--	--
Wmhn004451	499.18	337.07	500.132	C25H24O11	[M-H]-	1,4,8-Trihydroxynaphthalene-1-O-[6'-O-(3'',4'',5''-trimethylbenzoyl)]glucoside	Quinones	Quinones	-	B	9	9	9	33789	45436	29888	100280	102730	93062	84985	96792	175420	261210	244030	172530	9	9	9	--	--
Wmhn005946	653.39	491.34	654.122	C31H26O16	[M-H]-	1,8,9,10-Tetrahydroxy-6H-naphtho[1,2-b]benzo[d]pyran-6-one-12-O-[6'-O-(3'',5'''-dihydryoxy-4''-methoxybenzoyl)] glucoside	Quinones	Quinones	-	B	1807.5	1832.3	2189.6	3097.9	3588.3	3764.8	4395.1	5053.5	6232.2	7293.8	9556	8945.9	33666	36833	41842	9	9	9	--	--
Wmhn005209	531.09	369.05	532.158	C26H28O12	[M-H]-	4,5,8-Trihydroxy-α-tetralone 5-O-D-[6'-O-(4''-propionyloxybenzoyl)]glucoside	Quinones	Quinones	-	B	5210.7	6167	5286.7	24114	20411	27780	162930	141820	154220	73015	63611	107210	100150	98218	94701	9	9	9	--	--
Wmhn004857	471.19	309.11	472.101	C23H20O11	[M-H]-	1,8,10-Trihydroxy-6H-naphtho[1,2-b] benzo[d]-pyran-6-one-12-O-glucoside	Quinones	Quinones	-	B	9	9	9	70865	37376	59061	401990	292740	368570	462060	514290	732430	633030	694490	696660	9	9	9	--	--
Wmhn004393	513.14	351.08	514.148	C26H26O11	[M-H]-	1,4,8-Trihydroxynaphthalene-1-O-[6'-O-(4''-propionyloxybenzoyl)]glucoside	Quinones	Quinones	-	B	9	9	9	22404	30609	34088	74189	61893	65074	52527	70728	105030	81576	68604	60336	9	9	9	--	--
Wmhn004290	175.04	147	176.047	C10H8O3	[M-H]-	5-Hydroxy-2,3-dihydronaphthalene-1,4-dione	Quinones	Quinones	6312-53-4	B	9	9	9	39555	35804	25378	46369	40308	41528	31261	32825	29568	33543	45200	47232	9	9	9	--	--
Wmhn004682	651.1	489.08	652.143	C32H28O15	[M-H]-	1,8,10-Trihydroxy-6H-naphtho[1,2-b]benzo[d]pyran-6-one-12-O-[6'-O-(3'',5''-dimethoxy-4''-hydryoxybenzoyl)] glucoside	Quinones	Quinones	-	B	34320	54911	263590	30412	22566	32382	9236.3	10136	9196.7	9	9	9	9	9	9	9	9	9	--	--
Wmhn003232	159.03	115.06	160.052	C10H8O2	[M-H]-	2,3-Dihydro-1,4-naphthoquinone	Quinones	Quinones	21545-31-3	B	15438	18136	15010	64266	88199	78224	70258	80577	77158	80976	81556	127130	146460	123700	117770	9	9	9	--	--
ML10174588	233.16	233.16	234.162	C15H22O2	[M-H]-	Confertifoline	Terpenoids	Sesquiterpenoids	1811-23-0	B	1210600	1257700	655390	397640	466520	441810	1204700	572390	1016400	1454400	1374200	1334800	522490	554340	571920	797320	536110	558770	C09376	--
pmn001700	455.35	455.35	456.36	C30H48O3	[M-H]-	24,30-Dihydroxy-12(13)-enolupinol	Terpenoids	Triterpene	-	A	536230	618100	539320	264180	326590	328180	97431	91622	135390	110330	107440	109170	86834	112030	66222	119470	156000	171080	--	--
mws1526	359.13	197	358.126	C16H22O9	[M+H]+	Sweroside	Terpenoids	Sesquiterpenoids	14215-86-2	B	9	9	9	105260	95096	87630	138370	126200	130580	187540	191210	191300	193040	260400	169790	79341	125150	144890	C17071	--
Hmbn005207	471.35	471.35	472.355	C30H48O4	[M-H]-	Hederagenin	Terpenoids	Triterpene Saponin	465-99-6	B	7665.9	3907.4	5894.5	348150	260000	339060	34496	35909	17145	724260	767890	715350	2581500	12317000	4502000	67880	73463	101410	--	--
Lmzn006169	471.35	471.35	472.355	C30H48O4	[M-H]-	Pomolic acid	Terpenoids	Triterpene	13849-91-7	A	9	9	9	293520	205030	322210	23715	36692	19711	728100	762990	677050	2433100	11831000	4507300	66149	76876	114760	--	--
mws1629	345.12	183.2	346.126	C15H22O9	[M-H]-	Aucubin	Terpenoids	Sesquiterpenoids	479-98-1	B	16767	17568	10937	33879	37039	34322	61366	66409	64535	93120	99752	87179	102410	104130	100890	46431	44683	42548	C09771	--
Hmlp008487	211.17	81.07	210.161	C13H22O2	[M+H]+	Blumenol C	Terpenoids	Terpene	36151-02-7	B	40698	33205	25101	38499	43457	33148	34498	31235	44160	45609	52170	41095	46224	35492	31197	43367	42510	40724	--	--
Hmqp005412	319.22	319.22	318.22	C20H30O3	[M+H]+	12-Hydroxyabietic Acid	Terpenoids	Ditepenoids	3484-61-5	A	81400	72254	134600	31128	37355	34852	38088	38094	39515	41379	47583	48499	54106	48223	48355	40705	43113	51664	--	--
Lmbn014696	301.22	301.22	302.225	C20H30O2	[M-H]-	Pimaric acid	Terpenoids	Ditepenoids	127-27-5	B	609510	553690	745110	195910	225760	235090	124480	81929	75447	57997	90508	133810	153730	61241	202620	35478	30287	19092	C09159	--
pmn001706	471.35	471.35	472.355	C30H48O4	[M-H]-	2-Hydroxyoleanolic acid*	Terpenoids	Triterpene	26707-60-8	A	33671	58079	56183	465900	386750	484420	53581	29441	42248	78813	108490	81150	311780	435220	407960	29164	28307	25854	--	--
mws1610	471.35	471.35	472.355	C30H48O4	[M-H]-	Maslinic acid	Terpenoids	Triterpene	4373-41-5	B	45486	48927	56861	504890	426530	535630	41060	28381	36071	76278	125480	83602	338050	515820	611720	28978	25257	27840	C16939	--
Lmzn006284	471.35	471.35	472.355	C30H48O4	[M-H]-	2α-Hydroxyursolic acid*	Terpenoids	Triterpene	-	A	38402	59696	51433	439060	416760	502680	45203	30873	38663	77754	125080	72904	343260	543270	478070	28841	26715	28538	--	--
pmn001705	471.35	471.35	472.355	C30H48O4	[M-H]-	3,24-Dihydroxy-17,21-semiacetal-12(13)oleanolic fruit	Terpenoids	Triterpene	-	B	49360	58594	59297	469170	421010	532500	42695	31755	33322	71621	114340	82396	326700	561730	628370	26509	31851	32147	--	--
pmp000691	229.11	151.07	228.1	C11H16O5	[M+H]+	Loganetin	Terpenoids	Sesquiterpenoids	29748-10-5	B	161070	107720	188740	34062	34786	36353	12353	5595.7	14411	9	9	9	9	9	9	22187	30246	29783	--	--
Lmzn006795	453.34	453.34	454.345	C30H46O3	[M-H]-	Ursonic acid	Terpenoids	Triterpene	6246-46-4	B	54048	59499	57634	38455	39706	33063	10102	11589	14487	9818.8	7109.5	13752	11946	16634	13991	21650	22971	22264	--	--
HJN110	455.36	455.36	456.36	C30H48O3	[M-H]-	Betulinic acid*	Terpenoids	Triterpene	472-15-1	A	33100	32175	28563	22647	23661	22364	14141	8251.8	12964	8634.9	7300.1	12342	9868	11217	9114.3	16930	22130	17217	C08619	--
mws4053	455.35	455.35	456.36	C30H48O3	[M-H]-	Ursolic acid*	Terpenoids	Triterpene	77-52-1	B	84237	7791.7	8681.3	9251.1	8658.1	7024.1	8828.8	10917	11250	11392	14938	15012	13115	18002	10377	15981	12335	12478	C08988	--
Lmmn009170	455.35	455.35	456.36	C30H48O3	[M-H]-	Mangiferolic acid	Terpenoids	Triterpene	4184-34-3	A	94889	7108.6	7761.6	11167	9298.8	13731	8714.3	12117	12717	14943	12037	13459	12857	19131	12711	15159	13248	10938	--	--
pmp001048	361.15	199.1	360.142	C16H24O9	[M+H]+	Ixoroside	Terpenoids	Sesquiterpenoids	58514-30-0	B	18803	20287	25737	27484	33722	32525	34954	33439	27747	21118	25635	37638	29621	26422	23371	14373	11749	12621	--	--
Lmmn004145	675.41	397.14	679.419	C38H60O10	[M-H]-	3-O-(2-O-Acetyl-glucosyl)oleanolic acid	Terpenoids	Triterpene	-	B	380650	250800	299240	284100	223430	248420	373280	409560	430000	238210	266980	255110	33834	50628	61279	4992.8	6140	5798.6	--	--
pme3459	317.21	299	316.204	C20H28O3	[M+H]+	Cafestol	Terpenoids	Ditepenoids	469-83-0	B	9	9	9	9	9	9	42057	45517	67895	84904	26676	74194	12911	23620	6469.8	4946.1	4020.7	7514.8	C09066	--
Hmcp005535	425.38	191.17	424.37	C30H48O	[M+H]+	α-Amyrenone	Terpenoids	Triterpene	638-96-0	B	258470	290450	249330	153620	163670	160790	57556	46472	53269	45052	45326	49423	22562	19693	19321	9	9	9	--	--
pmp000438	443.39	425.38	442.381	C30H50O2	[M+H]+	Betulin	Terpenoids	Triterpene	473-98-3	B	82911	104200	94231	59719	58160	61258	18769	17372	16767	16329	12990	14975	6175.6	9006.1	6315.2	9	9	9	C08618	--
pmp000436	427.39	409.38	426.386	C30H50O	[M+H]+	Taraxerol	Terpenoids	Triterpene	127-22-0	B	97837	90730	91363	67459	62116	53267	14904	15460	16710	13303	11471	12180	9	9	9	9	9	9	C08637	ko00909,ko01110
pmc0066	333.05	137.05	332.052	C10H13N4O7P	[M+H]+	2'-Deoxyinosine-5'-monophosphate	Nucleotides and derivatives	Nucleotides and derivatives	3393-18-8	B	182110	135850	137330	64517	74005	70274	19626	22507	19330	9934.8	7346.8	13392	230450	176630	22929	21035000	20534000	20530000	C06196	ko00230
pme1178	284.1	152	283.092	C10H13N5O5	[M+H]+	Guanosine	Nucleotides and derivatives	Nucleotides and derivatives	118-00-3	A	33943000	35989000	39476000	22358000	26577000	21681000	16569000	17628000	17592000	12289000	12731000	13296000	4337000	4380200	4097200	3064000	2859700	2917700	C00387	ko00230,ko01100,ko02010
pme3337	384.12	252	383.108	C14H17N5O8	[M+H]+	Succinyladenosine	Nucleotides and derivatives	Nucleotides and derivatives	4542-23-8	A	3375800	3271400	3306200	3170900	2469100	2365000	3840800	3606200	4677000	5134500	5049400	4422500	2347400	2498800	3684600	2655000	2930500	2774600	--	--
mws0248	243.06	110	244.07	C9H12N2O6	[M-H]-	Uridine	Nucleotides and derivatives	Nucleotides and derivatives	58-96-8	A	5659700	6611600	5744000	6292900	5146200	5492200	3404500	3138300	4240700	2153600	1803900	1818100	843930	935380	655560	1955200	2460300	1865700	C00299	ko00240,ko01100,ko02010
pmb0981	348.07	136	347.063	C10H14N5O7P	[M+H]+	Adenosine 5'-monophosphate	Nucleotides and derivatives	Nucleotides and derivatives	61-19-8	A	310250	322830	269560	231910	190700	214370	148980	138750	168020	100890	89299	125310	94873	87965	88961	1885500	1684000	1851200	C00020	ko00230,ko00908,ko01100,ko01110
pme0230	268.1	136.06	267.097	C10H13N5O4	[M+H]+	Adenosine	Nucleotides and derivatives	Nucleotides and derivatives	58-61-7	A	1158100	1148200	1194200	1749700	2002800	1587000	2136500	2678200	2719400	1754300	1665000	1644400	1315600	1385000	1254500	1867500	2010200	1902400	C00212	ko00230,ko01100,ko02010
pmc0274	167.1	121.1	166.031	C6H6N4S	[M+H]+	6-Methylmercaptopurine	Nucleotides and derivatives	Nucleotides and derivatives	50-66-8	B	23005000	22703000	24716000	8439800	12479000	9962900	2697400	2553900	2490100	3222000	3371800	2714400	3938800	3928700	4088300	1550800	1627300	1642300	C16614	--
mws0675	335.06	123	334.057	C11H15N2O8P	[M+H]+	β-Nicotinamide mononucleotide	Nucleotides and derivatives	Nucleotides and derivatives	1094-61-7	B	9	9	9	44241	29779	24609	73970	54469	37038	59799	52917	83414	76362	72086	68279	1027700	893180	1125900	C00455	ko00760,ko01100
pme3732	244.09	112	243.086	C9H13N3O5	[M+H]+	Cytidine	Nucleotides and derivatives	Nucleotides and derivatives	65-46-3	A	5654500	5834000	5788300	8072500	8218400	6658200	5941900	5282900	5642800	3404000	3907300	4368300	1844200	1741700	1905800	801840	818570	803630	C00475	ko00240,ko01100,ko02010
pme0040	136.06	119	135.054	C5H5N5	[M+H]+	Adenine	Nucleotides and derivatives	Nucleotides and derivatives	73-24-5	A	33681000	34904000	36572000	19475000	19753000	19742000	14254000	13525000	14012000	8282600	8281800	7768700	3457500	3720700	3684900	530750	656110	648350	C00147	ko00230,ko00908,ko01100
pme0257	111.02	80	112.027	C4H4N2O2	[M-H]-	Uracil	Nucleotides and derivatives	Nucleotides and derivatives	66-22-8	A	261170	192140	209770	246670	266750	281710	217910	182280	214420	212860	216720	173780	285280	342880	245230	508570	617780	506030	C00106	ko00240,ko00410,ko00770,ko01100
pmb0964	366.2	204.1	365.17	C16H23N5O5	[M+H]+	Isopentenyladenine-7-N-glucoside	Nucleotides and derivatives	Nucleotides and derivatives	-	B	22984	10245	16980	71390	53823	57270	52761	40184	53625	39098	35225	54774	201870	175020	178650	442240	436890	367010	--	--
pme3961	252.11	136	251.102	C10H13N5O3	[M+H]+	2'-Deoxyadenosine	Nucleotides and derivatives	Nucleotides and derivatives	958-09-8	A	612500	615190	661570	262310	270990	290190	148130	161300	150710	130070	104700	109470	498190	501670	520460	383380	368510	384180	C00559	ko00230,ko01100,ko02010
pme1474	298.1	136	297.09	C11H15N5O3S	[M+H]+	5'-Deoxy-5'-(methylthio)adenosine	Nucleotides and derivatives	Nucleotides and derivatives	2457-80-9	A	5349100	4875900	5345300	1675700	1608400	1566700	2140700	2040400	1888600	2044500	1887500	2306000	926410	1043600	897460	326320	432760	418370	C00170	ko00270,ko00908,ko01100
mws0255	112.05	95	111.043	C4H5N3O	[M+H]+	Cytosine	Nucleotides and derivatives	Nucleotides and derivatives	71-30-7	A	820560	957830	913640	1089000	1126400	1068900	999870	842550	884440	726990	799880	848160	720790	707540	729270	290270	323600	321500	C00380	ko00240,ko01100
mws0884	328.05	134.2	329.053	C10H12N5O6P	[M-H]-	Cyclic 3',5'-Adenylic acid	Nucleotides and derivatives	Nucleotides and derivatives	60-92-4	B	19255	6538.8	6769.5	17412	24626	18654	29245	42200	38544	22264	16825	30016	17963	21289	19381	155140	158030	143000	C00575	ko00230,ko01100
pmb0998	364.07	152.1	363.058	C10H14N5O8P	[M+H]+	Guanosine 5'-monophosphate	Nucleotides and derivatives	Nucleotides and derivatives	85-32-5	A	9	9	9	18829	25740	16160	17635	11138	11107	10732	13492	19814	10327	14697	11059	116220	152630	143130	C00144	ko00230,ko01100
ML10180524	244.09	112.05	243.086	C9H13N3O5	[M+H]+	Cytarabine	Nucleotides and derivatives	Nucleotides and derivatives	147-94-4	A	5678200	7624900	6539100	12995000	14095000	12353000	11190000	12868000	13759000	8145200	7757500	8231600	2067100	1991400	2497800	111840	114320	126670	C02961	--
mws0668	283.07	151	284.076	C10H12N4O6	[M-H]-	Xanthosine	Nucleotides and derivatives	Nucleotides and derivatives	146-80-5	A	443030	490810	586200	454770	582700	575590	290700	339230	331860	256010	263050	319520	97519	86758	70253	107500	116930	143160	C01762	ko00230,ko00232,ko01100,ko01110,ko02010
pme3200	74	57	73.064	C2H7N3	[M+H]+	1-methylguanidine	Nucleotides and derivatives	Nucleotides and derivatives	471-29-4	B	9	9	9	9	9	9	9	9	9	9	9	9	23548	21912	22519	102910	88040	93319	C02294	--
mws0976	243.06	153	244.07	C9H12N2O6	[M-H]-	β-Pseudouridine	Nucleotides and derivatives	Nucleotides and derivatives	1445-07-4	B	344400	518340	389400	386940	352990	391870	270380	213070	254330	164730	113890	94902	68615	81482	58499	90392	139520	111910	C02067	ko00240,ko01100
pme3188	323.03	211	324.036	C9H13N2O9P	[M-H]-	Uridine 5'-monophosphate	Nucleotides and derivatives	Nucleotides and derivatives	58-97-9	B	73468	95596	95896	26387	52963	29958	15443	22266	17876	15396	24940	20816	13756	14431	15260	75659	79837	76017	C00105	ko00240,ko01100
pmb2922	565.05	323.1	566.055	C15H24N2O17P2	[M-H]-	Uridine 5'-diphospho-D-glucose	Nucleotides and derivatives	Nucleotides and derivatives	133-89-1	A	872770	933470	601370	220670	198140	233830	78495	68474	40136	37133	58837	66570	58233	67833	43187	69749	78783	84177	C00029	ko00040,ko00052,ko00053,ko00240,ko00500,ko00520,ko00561,ko00908,ko01100,ko01110
mws1060	267.07	135	268.081	C10H12N4O5	[M-H]-	9-(Arabinosyl)hypoxanthine	Nucleotides and derivatives	Nucleotides and derivatives	7013-16-3	B	81340	72970	83120	176950	209250	169620	156560	179240	164380	245800	250210	291060	89953	87559	69687	42842	51637	48168	--	--
pme3967	312.13	180	311.123	C12H17N5O5	[M+H]+	2-(Dimethylamino)guanosine	Nucleotides and derivatives	Nucleotides and derivatives	2140-67-2	A	668110	610980	706530	297350	491700	297610	144540	150310	139000	125750	115550	116470	186170	183170	237900	42341	46197	56196	--	--
pme3174	324.06	112	323.052	C9H14N3O8P	[M+H]+	Cytidine 5'-monophosphate(Cytidylic acid)	Nucleotides and derivatives	Nucleotides and derivatives	63-37-6	B	31573	43265	32406	21936	32529	17799	16428	11395	12951	13676	17099	22346	17792	14902	21886	41144	43870	46089	C00055	ko00240,ko01100
pmb0530	664.12	136.2	663.109	C21H27N7O14P2	[M+H]+	Nicotinic acid adenine dinucleotide	Nucleotides and derivatives	Nucleotides and derivatives	53-84-9	A	446250	462100	513710	527670	746360	551220	473820	537720	508380	473910	437490	450480	1092500	1059400	950650	40808	45528	107460	C00003	ko00190,ko00730,ko00760,ko01100
mws0847	150.08	133	149.07	C6H7N5	[M+H]+	1-Methyladenine	Nucleotides and derivatives	Nucleotides and derivatives	5142-22-3	B	13137	13418	9039.3	21733	57099	28696	11194	6094.4	9211.2	18029	13160	14194	25042	36241	23052	36150	36284	20462	C02216	--
pme2879	141	123	142.038	C5H6N2O3	[M-H]-	5-Hydroxymethyluracil	Nucleotides and derivatives	Nucleotides and derivatives	4433-40-3	B	51176	40690	26026	30317	36366	22888	42249	22411	24722	25531	22933	33724	40925	40236	29245	34049	12941	25224	C03088	--
mws0863	213.02	97	214.024	C5H11O7P	[M-H]-	2-Deoxyribose-5'-phosphate	Nucleotides and derivatives	Nucleotides and derivatives	102916-66-5	B	676060	853990	844090	34393	24991	21568	9	9	9	9	9	9	15450	15397	11903	30768	30999	46591	C00673	ko00030,ko01100
pme1184	268.1	152	267.097	C10H13N5O4	[M+H]+	2'-Deoxyguanosine	Nucleotides and derivatives	Nucleotides and derivatives	961-07-9	B	977800	995210	929550	119350	125900	117960	58233	60894	64824	41049	45008	33700	110610	115500	132490	30085	33719	41550	C00330	ko00230,ko01100,ko02010
mws0981	178.04	136.02	179.044	C6H5N5O2	[M-H]-	Isoxanthopterin	Nucleotides and derivatives	Nucleotides and derivatives	529-69-1	B	3158	4896.6	1609.1	15301	15280	19592	21575	22759	16485	16019	24961	25591	28463	22636	21386	25873	38496	41077	C03975	--
pme2117	426	159	427.029	C10H15N5O10P2	[M-H]-	Adenosine 5'-diphosphate	Nucleotides and derivatives	Nucleotides and derivatives	58-64-0	A	133790	132520	70337	40800	44786	45846	17293	13801	13930	11259	12452	9105.8	7761.4	15407	6268.3	20779	23395	18056	C00008	ko00190,ko00195,ko00230,ko00908,ko01100,ko01110
pme2651	742.1	620.1	743.075	C21H28N7O17P3	[M-H]-	NADP (Nicotinamide adenine dinucleotide phosphate)	Nucleotides and derivatives	Nucleotides and derivatives	53-59-8	B	116970	118220	74652	50497	39431	34081	9055.8	8270.8	10067	8290.3	9793.3	11841	7434.6	8586.8	5808.3	15532	24053	16662	C00006	ko00195,ko00480,ko00760,ko01100
pme1194	228.1	112	227.091	C9H13N3O4	[M+H]+	2'-Deoxycytidine	Nucleotides and derivatives	Nucleotides and derivatives	951-77-9	B	78028	72341	86383	110640	125290	126860	77641	80460	79461	55565	43552	41629	26202	27678	31384	12563	9265.5	16409	C00881	ko00240,ko01100,ko02010
pme1109	152.06	135	151.049	C5H5N5O	[M+H]+	Guanine	Nucleotides and derivatives	Nucleotides and derivatives	73-40-5	A	8757600	7278800	8316800	4392900	3933600	3970400	1983500	1850300	2194900	798270	778130	757710	375070	352470	396570	10221	12905	13286	C00242	ko00230,ko01100
pme0264	243.1	127	242.09	C10H14N2O5	[M+H]+	Thymidine	Nucleotides and derivatives	Nucleotides and derivatives	50-89-5	B	279590	268220	330630	145740	146860	160070	75590	79426	90124	45590	33247	39116	223300	223770	233420	7927.7	9356.4	10890	C00214	ko00240,ko01100
Zmfn000481	535.04	323.03	536.044	C14H22N2O16P2	[M-H]-	Uridine-5'-Diphosphate-D-Xylose	Nucleotides and derivatives	Nucleotides and derivatives	3616-06-6	B	193390	200270	124000	38951	31887	30431	11082	10362	6932.2	10509	9815.7	14751	14928	17088	10877	7353.1	12356	13593	C00190	ko00520,ko00908,ko01100
pme3184	332.08	136	331.068	C10H14N5O6P	[M+H]+	2'-Deoxyadenosine-5'-monophosphate	Nucleotides and derivatives	Nucleotides and derivatives	653-63-4	A	151470	128400	97716	135540	119930	112860	92408	78445	102970	64139	48042	73837	71732	57106	52658	3607.3	7522.8	3613.6	C00360	ko00230,ko01100
pme0256	151.03	151	152.033	C5H4N4O2	[M-H]-	Xanthine	Nucleotides and derivatives	Nucleotides and derivatives	69-89-6	A	218280	245010	229460	739590	471060	517550	297620	219080	289380	250410	178190	153980	376940	399380	365870	9	9	9	C00385	ko00230,ko00232,ko01100,ko01110
pme0033	137.05	119	136.039	C5H4N4O	[M+H]+	Hypoxanthine	Nucleotides and derivatives	Nucleotides and derivatives	68-94-0	A	614530	634570	586920	315450	340590	342530	198510	168050	210610	126700	122240	112380	51076	58834	60995	9	9	9	C00262	ko00230,ko01100
pmb2507	213.1	97	214.024	C5H11O7P	[M-H]-	2-Deoxyribose-1-phosphate	Nucleotides and derivatives	Nucleotides and derivatives	17210-42-3	B	6235900	8078100	7650300	243590	217370	183910	9	9	9	10192	11060	11536	87297	139880	40505	9	9	9	C00672	ko00030,ko00240,ko01100
pmb0197	298.1	166.3	297.107	C11H15N5O5	[M+H]+	N7-Methylguanosine	Nucleotides and derivatives	Nucleotides and derivatives	20244-86-4	B	68879	80196	125550	70642	120060	78210	14249	19456	16367	23568	22236	18189	23076	20477	29222	9	9	9	C20674	--
mws0609	344.04	150	345.047	C10H12N5O7P	[M-H]-	Guanosine 3',5'-cyclic monophosphate	Nucleotides and derivatives	Nucleotides and derivatives	7665-99-8	B	164990	222470	193180	62214	104390	47288	35569	44396	34702	64142	61208	41944	59150	56141	51476	9	9	9	C00942	ko00230,ko01100
pme3007	402.99	159	404.002	C9H14N2O12P2	[M-H]-	Uridine 5'-diphosphate	Nucleotides and derivatives	Nucleotides and derivatives	27821-45-0	B	33068	42664	35642	22312	15925	17794	17116	15356	20993	14588	12659	10463	7655.4	11799	30104	9	9	9	C00015	ko00240,ko00908,ko01100
pme2060	204.25	136	203.117	C10H13N5	[M+H]+	N6-Isopentenyladenine	Nucleotides and derivatives	Nucleotides and derivatives	2365-40-4	B	9	9	9	12933	17601	14760	117880	119850	114870	76503	77345	76688	9	9	9	9	9	9	C04083	ko00908,ko01110,ko04075
mws1014	209.04	149.1	208.037	C10H8O5	[M+H]+	Fraxetin (7,8-Dihydroxy-6-methoxycoumarin)	Lignans and Coumarins	Coumarins	574-84-5	B	9	9	9	412010	676290	693700	2073400	1908100	2611800	3278500	2679800	2847800	3703600	3337400	2659800	364380	495950	538440	C09265	--
pmb0382	339.09	177.2	338.079	C19H14O6	[M+H]+	O-Feruloyl 4-hydroxycoumarin	Lignans and Coumarins	Coumarins	-	B	294550	95726	298710	14909000	15274000	13407000	16453000	14863000	17263000	12474000	11671000	15694000	16391000	15726000	15940000	345790	277010	547950	--	--
Zmjn003263	191.03	81.03	192.042	C10H8O4	[M-H]-	6,8-Dihydroxy-3-methylisocoumarin	Lignans and Coumarins	Coumarins	1204-37-1	B	31481	35135	25407	38046	41124	37084	35305	31230	35424	33992	31133	33309	28116	25107	28224	38931	39617	37769	C03830	--
pmp000682	538.22	359.14	520.168	C26H32O11	[M+NH4]+	Matairesinol-4'-O-glucoside (Matairesinoside)	Lignans and Coumarins	Lignans	23202-85-9	B	9	9	9	14390	13170	17822	96559	90310	104320	129880	152760	135110	150350	175990	175910	11432	11374	11142	--	--
Lmbp003825	325.09	163.04	324.085	C15H16O8	[M+H]+	Skimmin (7-Hydroxycoumarin-7-O-glucoside)	Lignans and Coumarins	Coumarins	93-39-0	B	9	9	9	99550	99215	166460	462510	250250	356490	201050	297390	306380	376770	344010	408450	10899	8126.6	11625	--	--
mws1077	355.1	193.05	354.095	C16H18O9	[M+H]+	Scopoletin-7-O-glucoside (Scopolin)	Lignans and Coumarins	Coumarins	531-44-2	B	83770	102620	95085	330430	306070	299500	485160	461210	507750	834850	667360	630010	713730	674000	724290	9	9	9	C01527	ko00940,ko01110
Lmgp003270	369.16	177.06	368.074	C16H16O10	[M+H]+	Scopoletin-7-O-glucuronide	Lignans and Coumarins	Coumarins	132752-65-9	B	175500	176810	180930	123790	90325	105000	43782	41493	36839	44864	46437	46359	32435	33065	41646	9	9	9	--	--
pmn001378	519.19	357.14	520.194	C26H32O11	[M-H]-	Pinoresinol-4-O-glucoside	Lignans and Coumarins	Lignans	41607-20-9	B	9	9	9	32952	25183	23770	34333	39879	42618	29972	28220	45596	31712	34372	45714	9	9	9	C17529	--
pmb0478	455.15	147.4	454.148	C21H26O11	[M+H]+	Coumarin O-rutinoside	Lignans and Coumarins	Coumarins	-	B	36601	40232	44679	40488	56224	50594	45045	43654	45462	25831	28226	21549	9754.4	12043	11005	9	9	9	--	--
Hmlp003129	359.15	137.06	358.142	C20H22O6	[M+H]+	Matairesinol	Lignans and Coumarins	Lignans	580-72-3	B	9	9	9	7361.1	8020.3	5759.5	27149	25805	34429	26540	28225	36101	5206.3	7705.2	5867.7	9	9	9	C10682	ko00998,ko01100,ko01110
mws0097	357.13	151	358.142	C20H22O6	[M-H]-	Pinoresinol	Lignans and Coumarins	Lignans	487-36-5	B	7491.1	5043.8	9912.4	6864.1	7506.9	8843	3222	3638.2	3701.7	2279.8	2857.4	3440.4	1632.8	2741	2145.9	9	9	9	C05366	ko00998,ko01100,ko01110
pmn001372	711.25	549.2	712.258	C33H44O17	[M-H]-	Medioresinol-4,4'-di-O-glucoside	Lignans and Coumarins	Lignans	88142-63-6	B	9	9	9	24158	16786	19710	46498	45382	39720	25605	14144	53142	55176	60124	50012	9	9	9	--	--
pme2993	193.05	133	192.042	C10H8O4	[M+H]+	Scopoletin (7-Hydroxy-5-methoxycoumarin)	Lignans and Coumarins	Coumarins	92-61-5	B	9	9	9	113890	147080	129600	119810	148080	155270	9	9	9	9	9	9	9	9	9	C01752	ko00940,ko01110
mws4108	353.14	189.1	352.131	C21H20O5	[M+H]+	1-Methoxyphaseollin	Lignans and Coumarins	Coumarins	157226-48-7	B	20134	16197	15656	15918	17976	13525	16472	16706	10997	7090.2	6489.3	8029.4	9	9	9	9	9	9	--	--
Lmhp011562	353.27	261.22	352.261	C21H36O4	[M+H]+	1-α-Linolenoyl-glycerol*	Lipids	Glycerol ester	-	A	20093000	21212000	20857000	10411000	10374000	10170000	6051400	6051000	6300900	5548300	5541600	5942800	3595400	4234500	3429500	4618200	4822500	5047000	--	--
Lmhp112042	355.28	263.24	354.277	C21H38O4	[M+H]+	1-Linoleoylglycerol*	Lipids	Glycerol ester	2277-28-3	A	4496800	4581500	4685100	2063100	2307300	2160300	1548800	1590200	1805500	2040000	2157800	2006900	1889500	2433300	1655500	2530800	2779900	2692100	--	--
Lmhp011388	353.27	261.22	352.261	C21H36O4	[M+H]+	2-α-Linolenoyl-glycerol*	Lipids	Glycerol ester	55268-58-1	A	15371000	16104000	14735000	10332000	9930000	9738200	6615700	6366600	6394700	5315400	5269500	5542400	2117300	2382500	2108200	1876700	1929200	1841900	--	--
Lmhp012042	355.28	263.24	354.277	C21H38O4	[M+H]+	2-Linoleoylglycerol*	Lipids	Glycerol ester	3443-82-1	A	4342400	4813900	4512500	2197700	2468200	2354200	1695000	1686000	1882900	2623900	2549900	2474600	1953500	2256100	2116400	1719600	1800400	1838200	--	--
pmp001284	331.28	313.27	330.277	C19H38O4	[M+H]+	Monopalmitin	Lipids	Glycerol ester	542-44-9	A	375170	371690	395700	210990	221680	214810	89177	76776	88268	70981	69389	87536	74366	93494	87123	120830	137440	116770	--	--
Hmyn007168	483.27	255.23	484.278	C22H45O9P	[M-H]-	LysoPG 16:0	Lipids	Glycerol ester	-	B	1320700	1350100	437350	1309600	587700	709410	646230	248650	240000	439510	190060	194610	197480	92095	111140	110830	43366	48643	--	--
pmb1562	351.25	146.9	350.246	C21H34O4	[M+H]+	1-Stearidonoyl-Glycerol	Lipids	Glycerol ester	-	A	261820	198760	263300	121310	111110	142490	129840	110230	105970	64319	62652	60749	55881	37648	55002	34399	27127	28805	--	--
Lmhp009190	679.39	263.24	678.383	C33H58O14	[M+H]+	2-Linoleoylglycerol-1,3-di-O-glucoside	Lipids	Glycerol ester	-	A	35799	32907	28430	90537	116230	80689	87884	92658	89074	86555	78915	87308	64540	65136	91413	14270	24112	21178	--	--
Lmhp008513	677.37	261.22	676.367	C33H56O14	[M+H]+	2-α-Linolenoyl-glycerol-1,3-di-O-glucoside	Lipids	Glycerol ester	-	A	40229	49594	42829	47168	66495	37099	56780	65641	65937	39401	42755	30856	6284	10532	8427.6	626.57	1509.5	889.7	--	--
mws0120	258.11	104.11	257.103	C8H20NO6P	[M+H]+	Choline Alfoscerate	Lipids	PC	28319-77-9	A	127590	132750	112280	401450	293150	331240	146740	161060	166510	169540	189420	245760	678280	728540	553220	3453000	2856800	3060200	C00670	ko00564,ko00565
pmp001251	520.34	184.07	519.332	C26H50NO7P	[M+H]+	LysoPC 18:2(2n isomer)	Lipids	LPC	-	A	36859000	35550000	34351000	56022000	40513000	50209000	27598000	31866000	37073000	41226000	43232000	41489000	23314000	27557000	26149000	20077000	23754000	19254000	--	--
pmb0855	496.34	184.07	495.332	C24H50NO7P	[M+H]+	LysoPC 16:0	Lipids	LPC	17364-16-8	A	43737000	48216000	46863000	79812000	79795000	81024000	26529000	25900000	26951000	33665000	31135000	28580000	28501000	32200000	29416000	17116000	19072000	16819000	--	--
Lmhp010190	522.36	184.07	521.348	C26H52NO7P	[M+H]+	LysoPC 18:1(2n isomer)	Lipids	LPC	-	A	15018000	11951000	15054000	19121000	12171000	18364000	15569000	17281000	21341000	23537000	21471000	18945000	7700500	10025000	8136600	8634300	9186400	8114200	--	--
pmp001281	522.36	184.07	521.348	C26H52NO7P	[M+H]+	LysoPC 18:1	Lipids	LPC	-	A	3542000	3145000	3634200	5697100	4068200	6014800	2368300	2824400	3252200	4181500	3111200	2149300	1956900	2309100	2265000	3840900	4037900	3773100	--	--
mws0126	524.37	184.07	523.364	C26H54NO7P	[M+H]+	LysoPC 18:0	Lipids	LPC	19420-57-6	A	698590	701170	761190	3826400	4076200	3743500	1127000	1284200	1157400	1382400	1370300	1423900	1530400	2140300	1572100	2393800	2960900	2432000	--	--
pmp001273	520.34	184.07	519.332	C26H50NO7P	[M+H]+	LysoPC 18:2	Lipids	LPC	-	A	991180	880210	879080	1388800	896480	1176500	305190	443400	356840	653870	977560	778830	626280	682330	658480	1015700	1087200	1037000	--	--
pmd0132	496.34	184.07	495.332	C24H50NO7P	[M+H]+	LysoPC 16:0(2n isomer)	Lipids	LPC	-	A	3213800	3378300	3413200	5333000	5486000	6501800	1673700	1542300	1328600	1136000	1136000	955610	1009900	1048700	1065300	969810	1129300	957110	--	--
pmb0865	518.32	184.07	517.317	C26H48NO7P	[M+H]+	LysoPC 18:3(2n isomer)	Lipids	LPC	-	A	28543000	24831000	32250000	38224000	25921000	33741000	22214000	23435000	30685000	17644000	17650000	16305000	1787400	2016200	2115100	465760	539370	492770	--	--
pmd0136	524.37	184.07	523.364	C26H54NO7P	[M+H]+	LysoPC 18:0(2n isomer)	Lipids	LPC	-	A	71258	62134	78858	366820	361690	374840	131330	136110	120440	124580	99701	111340	93164	125460	112830	251420	318530	279120	--	--
pmb0854	518.32	184.07	517.317	C26H48NO7P	[M+H]+	LysoPC 18:3	Lipids	LPC	-	A	6011000	4798500	4894600	8627300	5458100	7162200	2822800	2723500	3588800	3101000	3755100	2973000	581110	623120	654900	242630	290480	281920	--	--
Lmhp008833	494.32	184.07	493.317	C24H48NO7P	[M+H]+	LysoPC 16:1(2n isomer)	Lipids	LPC	-	A	867840	799540	682510	1113200	694580	1210300	734980	737370	1068900	708730	809240	675000	148350	171240	187750	59842	80604	66819	--	--
pma1303	492.31	184.07	491.301	C24H46NO7P	[M+H]+	LysoPC 16:2	Lipids	LPC	-	B	18723	15610	16613	24068	15689	23152	3269.8	3578.8	5186.9	11250	12139	8026.5	28103	35440	29411	31809	36914	29715	--	--
Lmhp009590	508.34	184.07	507.332	C25H50NO7P	[M+H]+	LysoPC 17:1	Lipids	LPC	-	A	139160	123900	144120	399990	250780	378690	787480	850310	1137400	1429500	1390500	1279100	459620	471520	480980	19795	18698	18161	--	--
pmp001270	494.32	184.07	493.317	C24H48NO7P	[M+H]+	LysoPC 16:1	Lipids	LPC	76790-27-7	A	201480	168570	146960	228000	144650	208150	134100	152640	206940	100700	100560	95034	38600	37369	44135	19259	13523	14806	--	--
pmd0147	548.37	184.07	547.364	C28H54NO7P	[M+H]+	LysoPC 20:2	Lipids	LPC	-	B	54601	63493	53510	53562	39247	53026	8750.7	8573.2	8087.8	14493	13822	11878	18933	25286	25355	15193	18047	12190	--	--
Lmhp009129	482.32	184.07	481.317	C23H48NO7P	[M+H]+	LysoPC 15:0(2n isomer)	Lipids	LPC	-	A	87720	92358	107350	408580	411430	590090	89322	84081	91449	70353	61233	63845	110720	115870	131060	12236	23219	16972	--	--
pmb2319	482.32	184.07	481.317	C23H48NO7P	[M+H]+	LysoPC 15:0	Lipids	LPC	108273-89-8	A	72148	64034	66386	302030	267700	484500	55973	65679	55575	53649	50880	36914	58711	85268	98373	11568	9240	10559	--	--
Lmhp010908	536.37	184.07	535.364	C27H54NO7P	[M+H]+	LysoPC 19:1	Lipids	LPC	-	B	9126.5	8493.8	9957.7	23792	15308	21611	19425	23171	24238	38245	33727	27576	25607	31415	30586	10285	12334	10487	--	--
pmb2260	480.31	184.07	479.301	C23H46NO7P	[M+H]+	LysoPC 15:1	Lipids	LPC	-	B	111220	111340	110490	130390	90903	130790	41570	39141	53224	90625	87411	65351	84546	97704	97579	9463.7	10320	12584	--	--
pmb2406	510.36	184.07	509.348	C25H52NO7P	[M+H]+	LysoPC 17:0	Lipids	LPC	50930-23-9	B	27184	26043	26284	89302	91578	95022	63860	57105	59968	98096	94560	79736	109290	126080	146790	9404.5	13845	9875.6	--	--
pmd0130	468.31	184.07	467.301	C22H46NO7P	[M+H]+	LysoPC 14:0	Lipids	LPC	20559-16-4	A	34578	45182	40459	42583	40018	48637	18051	17604	20918	17859	11319	14124	12968	10310	13940	7674.1	9256.4	6601.6	--	--
Lmhp008718	506.32	184.07	505.317	C25H48NO7P	[M+H]+	LysoPC 17:2	Lipids	LPC	-	B	103500	89664	95481	111740	80972	113140	90154	92197	125260	142770	170670	137360	76583	78298	105950	3955.7	4998.7	3613.5	--	--
pmb0862	440.28	184.07	439.27	C20H42NO7P	[M+H]+	LysoPC 12:0	Lipids	LPC	20559-18-6	B	4218.5	4773	5397.3	9	9	9	9	9	9	1566.6	2229.3	1292.5	1285.7	2286.2	3098.1	9	9	9	--	--
Lmhp007840	534.36	184.07	533.348	C27H52NO7P	[M+H]+	LysoPC 19:2	Lipids	LPC	-	B	60284	56634	60515	28648	17472	33569	17335	18006	29471	21731	20529	24006	5057.2	9157.1	4828.9	9	9	9	--	--
pmb2228	538.39	184.07	537.379	C27H56NO7P	[M+H]+	LysoPC 19:0	Lipids	LPC	108273-88-7	B	109780	81506	141350	19270	15052	20991	9250	12317	14616	14358	14484	12334	3104.7	4346.4	4346.6	9	9	9	--	--
pmb0876	454.29	313.27	453.286	C21H44NO7P	[M+H]+	LysoPE 16:0	Lipids	LPE	53862-35-4	A	23930000	24777000	23888000	24059000	23847000	24732000	7496800	8865600	8601800	9748700	9249200	8388700	5579300	6373000	5886400	3543000	4014200	3936000	--	--
pmb0881	478.29	337.27	477.286	C23H44NO7P	[M+H]+	LysoPE 18:2	Lipids	LPE	-	A	5825000	6281900	5407800	4743200	3345300	4243400	2002900	2001400	2335400	4848700	4849300	4584400	2643900	3209000	3556600	1770300	1969500	1831800	--	--
mws0289	480.31	339.29	479.301	C23H46NO7P	[M+H]+	LysoPE 18:1	Lipids	LPE	89576-29-4	A	2684600	2562800	2893700	2526000	1763300	2418700	1081800	1110800	1302300	2221600	1979200	1764300	673940	826910	799850	829770	960190	896360	--	--
Lmhp008589	476.28	335.26	475.27	C23H42NO7P	[M+H]+	LysoPE 18:3(2n isomer)	Lipids	LPE	-	A	20432000	18730000	21737000	15621000	11374000	14075000	10881000	10380000	12461000	8455600	8841500	8230900	744890	820160	905830	278900	322260	327910	--	--
Lmhp008801	476.28	335.26	475.27	C23H42NO7P	[M+H]+	LysoPE 18:3	Lipids	LPE	-	A	4158900	3248200	3472800	3102700	1807100	2746600	1289700	1335900	1523000	1749100	1869300	1758600	235780	255740	287050	86575	102310	116390	--	--
Lmhp009187	440.28	299.26	439.27	C20H42NO7P	[M+H]+	LysoPE 15:0	Lipids	LPE	-	A	276630	278320	283230	594520	745640	702270	123640	129890	140000	219360	199510	177280	158500	173650	202710	29657	35529	32596	--	--
Lmhp009034	452.28	311.26	451.27	C21H42NO7P	[M+H]+	LysoPE 16:1	Lipids	LPE	-	A	117720	134530	106680	115880	51305	82943	37924	40488	57004	56385	48119	52110	13138	11902	16420	4260	4795.1	2831.2	--	--
Lmhp010162	468.31	327.29	467.301	C22H46NO7P	[M+H]+	LysoPE 17:0	Lipids	LPE	-	A	10178	10183	15549	17676	21564	19963	19231	18045	21050	30355	30775	29843	27655	32372	36061	3949.5	3845.3	4602	--	--
Lmhp009769	466.29	325.27	465.286	C22H44NO7P	[M+H]+	LysoPE 17:1	Lipids	LPE	-	A	54068	55283	60069	42006	28415	32896	47771	40572	56609	113620	118460	97599	51557	53422	56897	3139.2	2805.5	3214.3	--	--
Lmhp010757	506.32	365.31	505.317	C25H48NO7P	[M+H]+	LysoPE 20:2	Lipids	LPE	-	B	54943	69186	50728	13683	14069	14379	2713.8	3510.8	3219	5227.1	6211.4	4465.7	12671	13664	14509	2056.3	1836.3	1724.7	--	--
Lmhp008885	440.28	299.26	439.27	C20H42NO7P	[M+H]+	LysoPE 15:0(2n isomer)	Lipids	LPE	-	A	16894	18811	19080	27673	35258	40454	10752	8905.4	13453	11891	8987.8	9057.5	8815.3	7421.7	11455	1961.7	4323.6	2980.6	--	--
Lmhp009464	466.29	325.27	465.286	C22H44NO7P	[M+H]+	LysoPE 17:1(2n isomer)	Lipids	LPE	-	A	35734	36890	36167	62566	50358	59997	137020	144580	163850	274020	286220	240060	72356	82030	94281	1698.2	3142.3	3126	--	--
mws1491	279.23	279.23	280.24	C18H32O2	[M-H]-	Linoleic acid	Lipids	Free fatty acids	60-33-3	A	63888000	64005000	65506000	71323000	61541000	67066000	65227000	72493000	74000000	77475000	79771000	80824000	88602000	85523000	77936000	80363000	83397000	75375000	C01595	ko00591,ko01040,ko01100	pme3193
mws0367	277.22	277.22	278.225	C18H30O2	[M-H]-	α-Linolenic Acid*	Lipids	Free fatty acids	463-40-1	B	39724000	39743000	45240000	28209000	29332000	31848000	23442000	23134000	26187000	26024000	25288000	27071000	24424000	23717000	25269000	26777000	27358000	24446000	C06427	ko00592,ko01040,ko01100,ko01110	pme2266
mws0366	277.22	277.22	278.225	C18H30O2	[M-H]-	γ-Linolenic Acid*	Lipids	Free fatty acids	506-26-3	B	37631000	38297000	41448000	27549000	27908000	28196000	22005000	22824000	23277000	23200000	22486000	23977000	23566000	23237000	22080000	23617000	24025000	22378000	C06426	ko00591,ko01040,ko01100	mws4052
mws1489	283.26	283.26	284.272	C18H36O2	[M-H]-	Stearic Acid	Lipids	Free fatty acids	57-11-4	B	21943000	21078000	18257000	20388000	19650000	20419000	23106000	15790000	17804000	23199000	20042000	19642000	21781000	19154000	20000000	22524000	16476000	14611000	C01530	ko00061,ko01040	ML10181668
mws2623	281.25	281.25	282.256	C18H34O2	[M-H]-	11-Octadecanoic acid(Vaccenic acid)	Lipids	Free fatty acids	506-17-2	A	18388000	17144000	20080000	17326000	16322000	16619000	13613000	13350000	14844000	20385000	17444000	17550000	18078000	19521000	17290000	18589000	16823000	15566000	C21944	--
mws0119	227.2	227.2	228.209	C14H28O2	[M-H]-	Myristic Acid	Lipids	Free fatty acids	544-63-8	A	21523000	17515000	19581000	9700600	9726900	12263000	9283500	9804600	10581000	14809000	13181000	14355000	11520000	13534000	12649000	7278100	6531900	7142600	C06424	ko00061,ko01100
Lmbn003970	329.23	211.14	330.241	C18H34O5	[M-H]-	9,12,13-TriHOME; 9(S),12(S),13(S)-Trihydroxy-10(E)-octadecenoic acid	Lipids	Free fatty acids	97134-11-7	A	62078000	65680000	64847000	18837000	24936000	22690000	19653000	22698000	22703000	30414000	29025000	22496000	27576000	28849000	31621000	6381700	6334600	6907600	C14833	ko00591
Hmsn000210	133.01	115.01	266.224	C17H30O2	[M-H]-	Methyl 7,10-hexadecadienoate	Lipids	Free fatty acids	-	A	27155000	19700000	19021000	23799000	24280000	24059000	31693000	29517000	31759000	34544000	34903000	32844000	26446000	26505000	27214000	5295800	5402000	5938200	--	--
mws0362	269.25	269.24	270.256	C17H34O2	[M-H]-	Heptadecanoic acid	Lipids	Free fatty acids	506-12-7	A	4583100	5484300	4352300	4896400	4100400	4197300	4998800	4418100	4926700	6030100	5044000	5078700	4912400	4584300	4138600	4575800	4566400	3845700	--	--
pmn001689	311.22	223.17	312.23	C18H32O4	[M-H]-	9-Hydroxy-12-oxo-15(Z)-octadecenoic acid	Lipids	Free fatty acids	-	A	4093500	4073000	4511100	2054500	3034700	2177600	3039900	2415400	3074800	2035700	1737400	3008600	5917800	7706200	3762600	3044100	3346100	3494900	C21924	ko00592,ko01110
pme2827	239	223	240.245	C16H32O	[M-H]-	Palmitaldehyde	Lipids	Free fatty acids	629-80-1	B	2352500	2558500	2438900	2249900	2259500	2387700	2453600	2526400	2546500	2405700	2340600	2521000	2273400	2369100	2348800	3000400	3422700	3223700	C00517	ko00071
Lmbn004685	311.22	223.17	312.23	C18H32O4	[M-H]-	5S,8R-DiHODE; (5S,8R,9Z,12Z)-5,8-Dihydroxyoctadeca-9,12-dienoate	Lipids	Free fatty acids	-	A	4020000	3889900	4366300	2009600	2839400	2079000	2867900	2381900	2925500	1974700	1687400	2829300	5649900	7456800	3669700	2995500	3228700	3438800	C20186	ko00591
pmb0889	279.23	95.1	278.225	C18H30O2	[M+H]+	Punicic acid (9Z,11E,13Z-octadecatrienoic acid)	Lipids	Free fatty acids	544-72-9	B	16456000	15859000	19133000	9512800	10640000	9986500	8032000	7052500	7346000	4544100	4084100	4276100	10721000	9948800	13283000	2192500	2422000	2312000	C08364	--
Lmbn005369	295.23	195.14	296.235	C18H32O3	[M-H]-	13(S)-HODE;13(S)-Hydroxyoctadeca-9Z,11E-dienoic acid*	Lipids	Free fatty acids	10219-69-9	A	4608900	4411400	5825500	1814300	2164700	1858700	2240100	1927100	2043200	1497000	1448000	1521500	2543600	2509900	2869100	815330	891300	908220	C14762	ko00591
Rfmb091	295.23	195.14	296.235	C18H32O3	[M-H]-	9S-Hydroxy-10E,12Z-octadecadienoic acid*	Lipids	Free fatty acids	15514-85-9	A	4520600	4564600	5839300	1745600	2087700	1915600	2286200	1947700	2044000	1493500	1456200	1473400	2608200	2663200	2841500	801910	903050	940210	C14767	ko00591
Lmqn008288	299.26	299.26	300.267	C18H36O3	[M-H]-	3-Hydroxyoctadecanoic Acid	Lipids	Free fatty acids	45261-96-9	A	422180	372240	369480	368020	388560	359890	1050100	905460	830650	695970	496900	550270	666730	646490	549860	513910	526470	560400	--	--
mws0752	185.15	185.16	186.162	C11H22O2	[M-H]-	Undecylic Acid	Lipids	Free fatty acids	112-37-8	B	540760	585780	622670	621180	564070	476170	550270	564740	518990	683580	652660	629900	593610	651780	654420	488460	532730	571740	C17715	--
mws0383	267.23	267.23	268.24	C17H32O2	[M-H]-	10-Heptadecenoic Acid	Lipids	Free fatty acids	29743-97-3	A	2275100	2589600	2910500	1728800	1493600	1553600	1446700	1737400	1869600	2243600	2290000	2101100	997440	1087600	978720	444900	418350	389920	--	--
Lmbn005923	277.22	59.01	278.225	C18H30O2	[M-H]-	Crepenynic acid	Lipids	Free fatty acids	2277-31-8	A	693320	665760	765090	434670	473980	484160	385750	376090	412270	375260	369000	385790	373810	372060	361780	405510	380120	347180	C07289	ko00591
Hmqn003054	329.23	311.23	330.24	C18H34O5	[M-H]-	9,10,11-Trihydroxy-12-octadecenoic acid	Lipids	Free fatty acids	61911-67-9	A	3698800	4100000	4024000	997760	1177100	1061900	986460	981680	1107100	1415900	1433300	1031100	1408600	1466400	1789200	276560	289110	289190	--	--
Lmbn005662	295.23	171.1	296.235	C18H32O3	[M-H]-	9(10)-EpOME;(9R,10S)-(12Z)-9,10-Epoxyoctadecenoic acid	Lipids	Free fatty acids	16833-56-0	A	4085200	4090000	4065300	629930	717810	685650	453080	400130	433850	428470	445790	419660	365850	372520	378170	236450	250710	256710	C14825	ko00591,ko01100
pmb2786	293.21	235.17	294.219	C18H30O3	[M-H]-	9-Hydroxy-10,12,15-octadecatrienoic acid*	Lipids	Free fatty acids	89886-42-0	B	2119800	2131100	2224500	975720	1063700	939870	889040	794260	838050	544560	476780	590710	401440	443140	307380	176910	194130	197360	C16326	ko00592
Lmbn005443	293.21	235.17	294.219	C18H30O3	[M-H]-	13-KODE; (9Z,11E)-13-Oxooctadeca-9,11-dienoic acid*	Lipids	Free fatty acids	54739-30-9	A	2134600	2238000	2243000	1003900	1125100	987290	915770	807760	870600	527900	495950	576670	412330	460350	328720	174220	184140	203400	C14765	ko00591
YC512118	282.28	247.24	281.272	C18H35NO	[M+H]+	Oleamide (9-Octadecenamide)	Lipids	Free fatty acids	301-02-0	A	239770	511090	170350	465570	527630	359070	620450	615840	730600	814350	865500	898530	723900	762630	654190	171490	356290	208960	C19670	--
pmf0293	269.29	209.2	270.292	C18H38O	[M-H]-	1-Octadecanol	Lipids	Free fatty acids	112-92-5	B	145910	148990	158670	144770	139620	136170	136010	127210	133140	141390	133950	128160	137970	138140	144260	164290	183060	182190	--	--
pmn001606	309.28	309.28	310.287	C20H38O2	[M-H]-	Eicosenoic acid	Lipids	Free fatty acids	26764-41-0	B	1050200	667750	371950	613920	147090	225800	209020	126530	96486	443430	97878	143260	138900	105390	150570	149580	118100	74925	C16526	ko01040
pmb2799	295.23	195.2	296.235	C18H32O3	[M-H]-	12,13-Epoxy-9-Octadecenoic Acid	Lipids	Free fatty acids	6799-85-5	A	1988100	1974500	2025000	445650	504640	470410	381810	341800	349280	389630	398520	383110	259670	293850	308050	138860	149360	146380	C14826	ko00591,ko01100
pmn001691	327.22	291.2	328.225	C18H32O5	[M-H]-	9,12,13-Trihydroxy-10,15-octadecadienoic acid	Lipids	Free fatty acids	-	B	15499000	14647000	15239000	6177400	6712000	6603100	3442300	3462800	3859100	2944200	2612600	1966900	885760	919290	1018300	133770	139080	144160	--	--
pmn001610	307.26	307.3	308.272	C20H36O2	[M-H]-	Eicosadienoic acid	Lipids	Free fatty acids	5598-38-9	B	1503400	1572700	1791000	391970	452730	460160	143170	142860	139950	143340	133570	144580	136540	157880	141790	129410	121320	109560	C16525	ko01040
Lmbn006152	279.23	59.01	280.24	C18H32O2	[M-H]-	(9Z,11E)-Octadecadienoic acid	Lipids	Free fatty acids	2540-56-9	B	43053	44233	49014	48450	46386	51513	49093	46700	51084	58551	56105	61760	71416	69831	55851	56941	53713	56445	C04056	ko00591
pmb2640	199.17	199.17	200.178	C12H24O2	[M-H]-	Dodecanoic acid (Lauric acid)	Lipids	Free fatty acids	143-07-7	B	174610	161900	161440	108700	97030	106090	116340	105980	126530	132460	146140	116230	97039	110090	100040	55748	84000	75376	C02679	ko00061,ko01100,ko01110
mws0359	241.22	241.22	242.225	C15H30O2	[M-H]-	Pentadecanoic Acid	Lipids	Free fatty acids	1002-84-2	B	290240	254390	240290	205420	220940	235390	158370	159930	167230	343420	347500	368380	284090	253140	299160	51351	45306	49667	C16537	--
Zmpn003368	293.21	195.14	294.219	C18H30O3	[M-H]-	13S-Hydroxy-9Z,11E,15Z-octadecatrienoic acid	Lipids	Free fatty acids	87984-82-5	A	2980000	2806900	3240900	1382800	1601400	1403200	951150	693320	821340	308950	300910	351250	179720	182980	177520	50738	50724	55310	C16316	ko00592
pmb2792	293.21	193.1	294.219	C18H30O3	[M-H]-	13-Hydroxy-6,9,11-octadecatrienoic acid	Lipids	Free fatty acids	74784-20-6	B	35490	35960	65617	24369	29450	48307	33882	28077	30062	70285	46926	74252	49185	25070	38430	48804	34046	63567	--	--
Zmjn003398	227.13	183.14	228.136	C12H20O4	[M-H]-	2-Dodecenedioic acid	Lipids	Free fatty acids	6402-36-4	B	1133400	1055400	947710	131050	164690	160150	100400	90652	97811	44278	44493	57369	36691	34208	26909	38643	39392	47376	C16308	ko00592,ko01110
Lmbn005487	313.24	251.24	314.246	C18H34O4	[M-H]-	12,13-DHOME; (9Z)-12,13-Dihydroxyoctadec-9-enoic acid	Lipids	Free fatty acids	263399-35-5	A	59663	65067	64670	26406	33493	31311	23835	28979	26219	26327	28830	25950	30225	31503	26589	29529	32582	28669	C14829	ko00591
mws1488	255.23	237.22	256.24	C16H32O2	[M-H]-	Palmitic acid	Lipids	Free fatty acids	57-10-3	B	26196	25474	25190	21381	19947	24740	19046	17561	24644	30009	28317	24097	22037	24695	22331	19217	15346	13484	C00249	ko00061,ko00062,ko00071,ko00073,ko01040,ko01100,ko01212
Zmgn003633	211.13	183.14	212.141	C12H20O3	[M-H]-	12-Oxo-10E-Dodecenoic Acid	Lipids	Free fatty acids	65410-38-0	B	14628	13823	15433	13670	14749	13383	15555	12604	11442	10207	13185	12434	11365	12222	14281	14379	15843	19368	C16309	ko00592,ko01110
mws0361	253.22	235.19	254.225	C16H30O2	[M-H]-	Palmitoleic Acid*	Lipids	Free fatty acids	373-49-9	A	154990	101870	107750	28403	40081	52939	22062	20058	33600	80497	85774	89420	66107	75479	71825	12002	12533	21818	C08362	ko00061
pmf0397	311.3	183.1	312.303	C20H40O2	[M-H]-	Arachidic acid	Lipids	Free fatty acids	506-30-9	A	31516	29114	30940	13869	16086	15453	9	9	9	9	9	9	9	9	9	8836.7	8021.4	9276.9	C06425	ko01040
Lmcn009122	253.22	235.21	254.225	C16H30O2	[M-H]-	(7Z)-Hexadecenoic acid*	Lipids	Free fatty acids	2416-19-5	A	29220	18575	20494	14676	16796	12774	7778.4	9071.7	8223.8	7406.5	4478.2	10470	4755.4	7814.9	5105.1	8255.4	8444.4	7849.9	--	--
pmb2643	225.19	207	226.193	C14H26O2	[M-H]-	Myristoleic acid	Lipids	Free fatty acids	544-64-9	B	19976	12092	12491	3780.8	2558.9	4555.4	4265.1	2783.7	4694.1	15191	13201	11413	8642.1	11542	12574	2807.2	2846.1	3030.1	C08322	--
Zmgn005057	297.24	183.01	298.251	C18H34O3	[M-H]-	9,10-Epoxyoctadecanoic Acid	Lipids	Free fatty acids	2443-39-2	B	20059	17693	22964	4689.5	5936.6	5790.8	3331.1	2868.7	2972.7	3668.7	2189.4	2395.2	1591.8	3384.7	2303.3	9	9	9	C19418	ko00073
mws0932	337.24	283.21	336.23	C20H32O4	[M+H]+	15-Hydroperoxyicosatetraenoic acid	Lipids	Free fatty acids	70981-96-3	B	7186.6	7064.2	9365.1	3698.6	3087.3	3256.6	3810.9	3872.3	4286.1	4328.1	6187.3	3994.8	4195.8	4186.2	4333.3	9	9	9	C05966	ko00590,ko01100
pmn001686	287.22	241.22	288.23	C16H32O4	[M-H]-	10,16-Dihydroxypalmitic acid	Lipids	Free fatty acids	3233-90-7	B	5204.8	3335.8	15779	8490.3	7081	9280.4	2681.1	3402.6	3090	2050.9	2554.7	2764.2	9	9	1370.6	9	9	9	C08285	ko00073
mws0397	301.22	257.23	302.225	C20H30O2	[M-H]-	Cis-5,8,11,14,17-Eicosapentaenoic Acid	Lipids	Free fatty acids	10417-94-4	A	15942	10276	14739	5575.5	6632	6524	9	9	9	9	9	9	9	9	9	9	9	9	C06428	ko01040
pme0006	116.07	70.1	115.063	C5H9NO2	[M+H]+	L-Proline	Amino acids and derivatives	Amino acids and derivatives	147-85-3	A	18491000	18991000	18835000	15530000	17396000	15116000	7798700	7192400	6516900	10029000	11048000	10042000	21310000	20549000	21062000	44112000	43613000	42181000	C00148	ko00330,ko00332,ko00970,ko01100,ko01110,ko01230,ko02010	pmp000691
mws0230	120.07	74	119.058	C4H9NO3	[M+H]+	L-Threonine	Amino acids and derivatives	Amino acids and derivatives	72-19-5	A	574350	589730	519260	846790	1011900	848460	448750	413140	425220	533380	616290	586430	1872300	1849500	1756000	18426000	15861000	16571000	C00188	ko00260,ko00261,ko00290,ko00860,ko00970,ko01100,ko01110,ko01230,ko02010
mws0219	132.03	88	133.038	C4H7NO4	[M-H]-	L-Aspartic Acid	Amino acids and derivatives	Amino acids and derivatives	56-84-8	A	3624800	3309500	3391700	3692200	3842400	3918600	5306800	4902600	4507900	2565000	2911000	3107100	3817600	3635900	3004300	15976000	14054000	16437000	C00049	ko00220,ko00250,ko00260,ko00261,ko00270,ko00300,ko00340,ko00410,ko00460,ko00710,ko00760,ko00770,ko00970,ko01100,ko01110,ko01200,ko01210,ko01230,ko02010
mws0250	182.08	136.1	181.074	C9H11NO3	[M+H]+	L-Tyrosine	Amino acids and derivatives	Amino acids and derivatives	60-18-4	A	22072000	22765000	21322000	11841000	16382000	13166000	8369700	10804000	9442800	8273300	7568500	7287600	7985400	7976900	8108100	13585000	14231000	14233000	C00082	ko00130,ko00261,ko00350,ko00360,ko00400,ko00460,ko00730,ko00940,ko00950,ko00965,ko00966,ko00970,ko00998,ko01100,ko01110,ko01210,ko01230
pmb0468	178	161	177.046	C6H11NO3S	[M+H]+	N-Formyl-L-Methionine	Amino acids and derivatives	Amino acids and derivatives	4289-98-9	A	15103000	16557000	14295000	30510000	27490000	26485000	8811100	8259300	8250800	5728000	6079100	7596000	38795000	30697000	35910000	13094000	14250000	13440000	C03145	ko00270
pme3033	104.07	86	103.063	C4H9NO2	[M+H]+	N,N-Dimethylglycine	Amino acids and derivatives	Amino acids and derivatives	1118-68-9	A	8826000	9000400	9457400	4674800	5642600	4873900	4936800	4475000	4816200	2623900	2695800	2896000	4418600	4335400	3981700	12889000	12193000	12513000	C01026	ko00260,ko01100
pme0014	148.06	84	147.053	C5H9NO4	[M+H]+	L-Glutamic acid	Amino acids and derivatives	Amino acids and derivatives	56-86-0	A	1506800	1619900	1103700	4870200	4302300	4504000	5707100	4628200	4162100	2783200	3551600	4432500	6125100	5921900	5556700	12626000	11611000	13257000	C00025	ko00220,ko00250,ko00330,ko00332,ko00340,ko00430,ko00480,ko00630,ko00650,ko00660,ko00860,ko00910,ko00970,ko01100,ko01110,ko01200,ko01210,ko01230,ko02010
pme0026	147.11	84	146.106	C6H14N2O2	[M+H]+	L-Lysine	Amino acids and derivatives	Amino acids and derivatives	56-87-1	A	3774100	3656100	4983700	2276700	3875300	2941600	948690	1105000	1152200	1180700	1338100	958020	9	9	9	10100000	9590200	10551000	C00047	ko00300,ko00310,ko00780,ko00960,ko00970,ko01100,ko01110,ko01210,ko01230,ko02010
pme0193	147.08	84	146.069	C5H10N2O3	[M+H]+	L-Glutamine	Amino acids and derivatives	Amino acids and derivatives	56-85-9	A	5867900	6173300	4562200	38654000	39200000	36833000	12871000	11787000	11550000	11245000	15613000	14772000	32154000	36095000	34579000	9704700	9225500	9958900	C00064	ko00220,ko00230,ko00240,ko00250,ko00630,ko00750,ko00910,ko00970,ko01100,ko01230,ko02010
pme3017	104.07	58	103.063	C4H9NO2	[M+H]+	2-Aminoisobutyric acid	Amino acids and derivatives	Amino acids and derivatives	62-57-7	A	11403000	11600000	11783000	9397900	9260600	8692500	7852500	7769800	7627800	6326100	6751200	7109700	7282700	6885200	6863400	9160800	9191200	9103400	C03665	--
mws0260	175.12	116	174.112	C6H14N4O2	[M+H]+	L-Arginine	Amino acids and derivatives	Amino acids and derivatives	74-79-3	A	2690400	2944700	3193200	13377000	13609000	13207000	2005400	2504900	1863100	2961800	1977300	2005700	3012700	2869900	2585600	8839900	6971200	9505900	C00062	ko00220,ko00261,ko00330,ko00472,ko00970,ko01100,ko01110,ko01230,ko02010
mws0227	132.1	86.2	131.095	C6H13NO2	[M+H]+	L-Leucine*	Amino acids and derivatives	Amino acids and derivatives	61-90-5	A	30800000	30412000	35307000	23322000	34824000	28734000	6592400	6734000	6215100	10840000	11069000	8889900	38386000	38215000	39239000	8648300	8773400	9091700	C00123	ko00280,ko00290,ko00966,ko00970,ko01100,ko01110,ko01210,ko01230,ko02010
mws0282	203.08	116.05	204.09	C11H12N2O2	[M-H]-	L-Tryptophan	Amino acids and derivatives	Amino acids and derivatives	73-22-3	A	3847400	4239100	3662900	2535900	2606200	2435100	1389000	1458200	1561800	1562300	1253700	1444000	1872800	2015400	1625300	6743300	7718800	7621900	C00078	ko00260,ko00380,ko00400,ko00901,ko00966,ko00970,ko00998,ko01100,ko01110,ko01210,ko01230
mws0216	132.07	86	131.058	C5H9NO3	[M+H]+	Trans-4-Hydroxy-L-proline	Amino acids and derivatives	Amino acids and derivatives	51-35-4	A	754540	734790	676670	203990	202370	197900	201850	169300	141760	597890	745230	554340	488510	530700	425880	6197500	5636400	6361700	C01157	ko00330,ko01100,ko02010
pme0010	106	60	105.043	C3H7NO3	[M+H]+	L-Serine	Amino acids and derivatives	Amino acids and derivatives	56-45-1	A	511100	469040	442460	351240	361140	346220	329460	268240	317230	309130	400820	359440	1133400	1085100	1114900	3943300	3316500	3487400	C00065	ko00260,ko00261,ko00270,ko00460,ko00600,ko00630,ko00920,ko00970,ko01100,ko01110,ko01200,ko01230,ko02010
mws1375	304.15	185.09	303.143	C12H21N3O6	[M+H]+	Nicotianamine	Amino acids and derivatives	Amino acids and derivatives	34441-14-0	B	363790	469510	677300	131710	123850	158180	255370	189990	346990	162640	213980	205430	18059	30879	40645	3505600	3015500	2873800	C05324	--
pme0008	176.1	113	175.096	C6H13N3O3	[M+H]+	L-Citrulline	Amino acids and derivatives	Amino acids and derivatives	372-75-8	A	2073100	1982000	1733000	8715800	7988300	8536200	3092100	2526600	2646500	2392500	3132600	2793500	27535000	26881000	24458000	2854400	2354200	2657300	C00327	ko00220,ko01100,ko01110,ko01230
mws0256	118.09	72.1	117.079	C5H11NO2	[M+H]+	L-Valine	Amino acids and derivatives	Amino acids and derivatives	72-18-4	A	6598400	7999700	6666900	4703700	6056400	4890000	1605500	1325500	1377300	1833800	2274000	1882300	8800100	8317600	8931900	2636000	2866100	2832200	C00183	ko00280,ko00290,ko00311,ko00460,ko00770,ko00966,ko00970,ko01100,ko01110,ko01210,ko01230,ko02010
pme0181	170.09	124	169.085	C7H11N3O2	[M+H]+	3-Methyl-L-Histidine	Amino acids and derivatives	Amino acids and derivatives	368-16-1	B	74154	83318	71911	97635	88671	93539	108110	104390	98639	114440	88263	86223	76460	78367	70052	2235600	2270200	2119700	C01152	ko00340,ko01100
Rfmb319	130.09	84.08	129.079	C6H11NO2	[M+H]+	Pipecolic acid	Amino acids and derivatives	Amino acids and derivatives	4043-87-2	B	1857000	2453100	2067800	791950	1007700	1094600	397270	389920	363630	385710	442330	442430	529520	575840	536360	1908700	2190900	2205900	C00408	ko00310,ko00960,ko01100,ko01110
mws0001	133.06	74	132.054	C4H8N2O3	[M+H]+	L-Asparagine	Amino acids and derivatives	Amino acids and derivatives	70-47-3	A	841580	655220	812660	170250	215640	175180	100670	89140	94828	88461	110540	95023	1578200	1435100	1299900	1861000	1496000	1619300	C00152	ko00250,ko00460,ko00970,ko01100,ko01110,ko01230
ML10181668	130.09	84.08	129.079	C6H11NO2	[M+H]+	Cycloleucine	Amino acids and derivatives	Amino acids and derivatives	52-52-8	A	285780	241540	375210	181930	306120	232890	228440	236120	258840	232180	255390	186950	9	9	9	1189900	1137700	1029900	C03969	--
pme1210	150.06	61	149.051	C5H11NO2S	[M+H]+	L-Methionine	Amino acids and derivatives	Amino acids and derivatives	63-68-3	A	266040	266500	345500	1301900	3510700	2015700	319480	311970	252970	712090	668430	594420	929350	1169800	1107800	990720	1101600	1128400	C00073	ko00270,ko00966,ko00970,ko01100,ko01110,ko01210,ko01230
pme0021	166.09	120.08	165.07	C9H11NO2	[M+H]+	L-Phenylalanine	Amino acids and derivatives	Amino acids and derivatives	63-91-2	A	13359000	13515000	14158000	4996900	7424200	5984600	1586600	1508100	1486100	1952800	1996100	1635500	2323300	2337700	2244100	910580	957860	904380	C00079	ko00360,ko00400,ko00460,ko00940,ko00960,ko00966,ko00970,ko00998,ko01100,ko01110,ko01210,ko01230,ko02010
pme0122	189.12	126	188.116	C8H16N2O3	[M+H]+	N6-Acetyl-L-lysine	Amino acids and derivatives	Amino acids and derivatives	692-04-6	A	412060	443280	478710	819290	1078000	909950	434000	439550	444100	241110	287270	280130	315170	360490	351930	783980	908510	771670	C02727	ko00310,ko01100
pme0137	187.07	125	188.08	C7H12N2O4	[M-H]-	N-Acetyl-L-Glutamine	Amino acids and derivatives	Amino acids and derivatives	2490-97-3	B	692190	784560	567830	361340	926770	981470	346770	329360	170990	97570	94283	92142	196670	249510	203310	754610	772860	721680	--	--
pme2617	166.05	102	165.046	C5H11NO3S	[M+H]+	L-Methionine Sulfoxide	Amino acids and derivatives	Amino acids and derivatives	3226-65-1	A	3181800	2949300	3175500	3643900	3601100	3462600	3678200	4027100	4029700	3833000	4005000	3721800	3782600	3940700	3653100	646540	635010	599340	C02989	ko00270
mws0258	132.1	86	131.095	C6H13NO2	[M+H]+	L-Isoleucine*	Amino acids and derivatives	Amino acids and derivatives	73-32-5	A	1570900	1522600	1776400	1056800	1704500	1377800	323910	367560	328650	563820	547150	455580	2730600	2547900	2583700	531810	537980	559110	C00407	ko00280,ko00290,ko00460,ko00960,ko00966,ko00970,ko01100,ko01110,ko01210,ko01230,ko02010
pme2914	161.05	99	162.053	C6H10O5	[M-H]-	3-Hydroxy-3-methylpentane-1,5-dioic acid	Amino acids and derivatives	Amino acids and derivatives	503-49-1	B	5939200	6652300	5962900	590660	436110	378140	105120	157290	165800	173430	111820	191730	364390	458810	304390	302900	271610	305550	C03761	--
pme3388	189.13	144	188.127	C7H16N4O2	[M+H]+	Homoarginine	Amino acids and derivatives	Amino acids and derivatives	156-86-5	A	52668	48239	41710	235950	216010	241460	157110	118920	155970	195100	139450	160690	75786	71146	51831	260970	270310	320170	C01924	--
NK10251888	203.15	70.07	202.143	C8H18N4O2	[M+H]+	NG,NG-Dimethyl-L-arginine	Amino acids and derivatives	Amino acids and derivatives	30315-93-6	B	321040	268850	297220	332860	416780	342630	151200	121690	128420	100330	102520	135380	131580	141680	127570	251350	205480	204050	C03626	--
pme2758	162.04	144	163.048	C5H9NO5	[M-H]-	4-Hydroxy-L-glutamic acid	Amino acids and derivatives	Amino acids and derivatives	3913-68-6	A	33387	38237	35496	26657	32421	31303	12866	16950	17949	16766	17963	13081	20468	20921	11539	226410	259730	281620	C03079	--
pme2559	174.04	88	175.048	C6H9NO5	[M-H]-	N-Acetyl-L-Aspartic Acid	Amino acids and derivatives	Amino acids and derivatives	997-55-7	B	138110	185980	163210	85438	70836	87285	26102	37319	16369	19363	16961	22398	23093	27355	20849	226150	251530	215840	C01042	ko00250,ko01100
pme0278	191.1	128	190.095	C7H14N2O4	[M+H]+	2,6-Diaminooimelic acid	Amino acids and derivatives	Amino acids and derivatives	583-93-7	B	273870	270350	193620	100250	76214	87007	40901	36674	34543	59731	67065	52278	128880	120590	132110	174130	158270	192090	C00666	ko00300,ko01100,ko01110,ko01230
mws0736	189.12	86	188.116	C8H16N2O3	[M+H]+	N-Glycyl-L-leucine	Amino acids and derivatives	Amino acids and derivatives	869-19-2	A	3631200	3739000	4505300	1459800	2282000	1693900	469630	462690	365350	594110	558150	509630	338620	300920	365730	158790	174890	134030	C02155	--
pme3382	160.06	98	161.069	C6H11NO4	[M-H]-	N-Acetyl-L-threonine	Amino acids and derivatives	Amino acids and derivatives	17093-74-2	A	258500	160090	153310	84820	90055	84405	19401	24079	15550	14189	14082	14845	14467	25924	12300	141280	143420	129910	--	--
mws0193	190.12	127	189.111	C7H15N3O3	[M+H]+	L-Homocitrulline	Amino acids and derivatives	Amino acids and derivatives	1190-49-4	B	105800	98927	71618	173950	182340	183150	245760	215890	207930	251360	259430	289450	153110	169040	215770	137840	115550	134390	C02427	--
mws4134	611.14	306.08	612.152	C20H32N6O12S2	[M-H]-	Oxiglutatione	Amino acids and derivatives	Amino acids and derivatives	27025-41-8	B	426180	436360	304030	16810	24812	20150	8877.2	7455.2	6040.9	2630.9	4714.1	5063.1	6555.1	4877.8	8106.7	118210	118200	122740	C00127	ko00480,ko01100
pme2527	133	116	132.09	C5H12N2O2	[M+H]+	L-Ornithine	Amino acids and derivatives	Amino acids and derivatives	70-26-8	B	256000	178500	307840	70269	117890	120020	14625	10048	17615	46815	41686	27359	20893	23885	19793	110680	97599	116590	C00077	ko00220,ko00330,ko00472,ko00480,ko01100,ko01110,ko01210,ko01230,ko02010
mws0715	263.1	145	264.111	C13H16N2O4	[M-H]-	Phenylacetyl-L-glutamine	Amino acids and derivatives	Amino acids and derivatives	28047-15-6	A	1226700	1145400	1216900	965900	455770	946680	163830	282340	203310	174250	165770	110240	70886	79382	76492	104160	115340	86955	C04148	ko00360
pme3827	198.08	152.2	197.069	C9H11NO4	[M+H]+	3,4-Dihydroxy-L-phenylalanine (L-Dopa)	Amino acids and derivatives	Amino acids and derivatives	59-92-7	B	472500	526070	438550	957550	837510	1114000	2028800	1997600	1824900	2427000	2618900	2077400	903200	1066300	1269800	96770	138740	15730	C00355	ko00350,ko00950,ko00965,ko01100,ko01110
mws5042	223.11	120.09	222.1	C11H14N2O3	[M+H]+	L-Glycyl-L-phenylalanine	Amino acids and derivatives	Amino acids and derivatives	721-66-4	A	1295500	1479600	1824200	606220	945270	739510	148500	166450	126280	167110	220740	161080	135090	126700	109020	84265	94126	79490	--	--
mws0582	322.11	130	321.099	C11H19N3O6S	[M+H]+	S-(Methyl)glutathione	Amino acids and derivatives	Amino acids and derivatives	2922-56-7	A	31007	26295	27656	35803	39355	45325	4103.1	5271.6	1546.2	4275.5	4549.1	2896.9	10793	9882.8	4993.3	78109	69904	84411	C11347	--
mws1050	148.06	88	147.053	C5H9NO4	[M+H]+	O-Acetylserine	Amino acids and derivatives	Amino acids and derivatives	5147-00-2	A	1515700	1732700	1307100	474890	393560	477360	484710	422680	427850	408260	439950	417290	226130	275520	283870	76174	81165	64190	C00979	ko00270,ko00908,ko00920,ko01100,ko01110,ko01200,ko01230,ko04122
pme0075	188.06	128	189.064	C7H11NO5	[M-H]-	N-Acetyl-L-glutamic acid	Amino acids and derivatives	Amino acids and derivatives	1188-37-0	B	276010	265710	216020	75380	76477	65066	24340	25923	28385	17902	24759	21274	30634	30097	20093	62594	82633	61415	C00624	ko00220,ko01100,ko01110,ko01210,ko01230
pme2735	399.2	250	398.137	C15H22N6O5S	[M+H]+	S-Adenosyl-L-methionine	Amino acids and derivatives	Amino acids and derivatives	29908-03-0	A	793360	965400	858980	586380	460070	581020	450200	350680	362390	187520	223260	204280	101930	86228	117830	58578	68621	52264	C00019	ko00261,ko00270,ko00330,ko00908,ko01100,ko01110,ko01230,ko04122
Rfmb318	144.1	84.08	144.092	C7H14NO2+	[M]+	D-Proline betaine	Amino acids and derivatives	Amino acids and derivatives	1195-94-4	A	175750	208700	201320	177870	188240	186790	130320	208120	166110	130430	168120	163350	196070	155730	195950	49909	62039	82856	C21514	--
Lmrj002087	247.13	86.09	246.121	C10H18N2O5	[M+H]+	L-Isoleucyl-L-Aspartate	Amino acids and derivatives	Amino acids and derivatives	-	A	981930	1007800	1623300	385200	917210	562660	147420	125600	129060	134160	175900	124590	74117	72037	77095	42447	43674	43628	--	--
pme1286	385.13	250	384.122	C14H20N6O5S	[M+H]+	S-(5'-Adenosy)-L-homocysteine	Amino acids and derivatives	Amino acids and derivatives	979-92-0	A	95244	73552	62565	26091	47167	30061	15089	13066	16873	9	9	9	9	9	9	29418	18767	31962	C00021	ko00270,ko01100,ko01230
mws4176	237.12	120.09	236.116	C12H16N2O3	[M+H]+	L-Alanyl-L-Phenylalanine	Amino acids and derivatives	Amino acids and derivatives	3061-90-3	B	611200	633270	759350	260690	423010	300740	70168	74836	64193	104640	103060	92080	65756	52901	80447	29201	29866	28377	--	--
pme2566	217.08	199	218.09	C8H14N2O5	[M-H]-	5-L-Glutamyl-L-amino acid	Amino acids and derivatives	Amino acids and derivatives	5875-41-2	B	17415	15329	30260	14415	13733	15303	6037.8	8734.5	5320.6	3941.7	10933	10012	12738	10778	12549	23332	34434	27060	--	--
pme1712	275	257	276.132	C11H20N2O6	[M-H]-	L-Saccharopine	Amino acids and derivatives	Amino acids and derivatives	997-68-2	B	12067	15739	13650	129810	118930	94385	60047	63790	58577	57017	47325	48871	28376	30760	34662	21782	29973	27923	C00449	ko00300,ko00310,ko01100,ko01110,ko01230
pme2122	112.09	95	111.08	C5H9N3	[M+H]+	Histamine	Amino acids and derivatives	Amino acids and derivatives	51-45-6	A	413380	415950	495920	744220	767650	696530	695290	626480	620190	512200	543460	591280	477030	480700	464380	16765	33408	21872	C00388	ko00340,ko01100,ko01110
pme0128	159.08	88	160.085	C6H12N2O3	[M-H]-	L-Alanyl-L-Alanine	Amino acids and derivatives	Amino acids and derivatives	1948-31-8	B	48662	38478	34524	11862	12706	10805	7768.5	6513.3	5028.2	6022.5	4097.8	9229.5	11159	7155.9	5789.1	15527	19627	19821	--	--
Zmgn002106	206.08	58.03	207.09	C11H13NO3	[M-H]-	N-Acetyl-L-phenylalanine	Amino acids and derivatives	Amino acids and derivatives	2018-61-3	B	91329	93836	99650	91719	77518	73450	61347	75182	88010	22276	32663	22986	12524	16498	16248	15287	18141	33542	C03519	ko00360,ko01100
pme0170	217.13	158	216.122	C8H16N4O3	[M+H]+	N-Acetyl-L-Arginine	Amino acids and derivatives	Amino acids and derivatives	155-84-0	B	35570	67774	57128	69648	56870	58401	50789	60955	61063	65926	50081	65247	72021	55830	75525	12196	11634	9140.7	--	--
pmb2591	245.09	203.2	246.1	C13H14N2O3	[M-H]-	N-Acetyl-L-Tryptophan	Amino acids and derivatives	Amino acids and derivatives	1218-34-4	B	19502	14184	10295	19166	9920.8	19176	4920	2738.8	10966	3265.5	3832.2	5446.2	2191	5452.2	4819.1	11526	12814	8787.5	--	--
pme0124	173.09	115.5	172.085	C7H12N2O3	[M+H]+	L-Glycyl-L-proline	Amino acids and derivatives	Amino acids and derivatives	704-15-4	B	23765	29132	16989	15213	27853	18516	14577	9318.6	13113	11142	12969	16737	5374.2	11739	12504	9200.8	6251.5	6542.8	--	--
pme1002	138.09	103	137.084	C8H11NO	[M+H]+	L-Tyramine	Amino acids and derivatives	Amino acids and derivatives	51-67-2	B	212290	186680	287790	470990	299380	405680	225860	211390	210980	144860	146940	178770	241360	253300	233830	7377.9	4132.2	8732.1	C00483	ko00350,ko00950,ko01100,ko01110
pme3193	116.04	74	117.043	C4H7NO3	[M-H]-	N-Acetyl-L-glycine	Amino acids and derivatives	Amino acids and derivatives	543-24-8	B	64774	65400	53754	9505.1	6443	3999.9	9	9	9	9	9	9	9	9	9	7248.2	12373	7098.6	--	--
mws0629	281.11	166	280.106	C13H16N2O5	[M+H]+	L-Aspartyl-L-Phenylalanine	Amino acids and derivatives	Amino acids and derivatives	13433-09-5	B	93927	93781	88122	36462	29426	34439	9623.3	9250	12802	5666.3	9651.6	8665.9	4724.8	6843.9	5484.2	6169	6925.3	7929.7	--	--
mws0636	313.15	166	312.147	C18H20N2O3	[M+H]+	L-Phenylalanyl-L-phenylalanine	Amino acids and derivatives	Amino acids and derivatives	2577-40-4	B	21632	38835	30770	18234	30805	20399	10048	11474	9663.1	11113	22152	9651.7	5551.4	11424	8822.5	3203.4	1065.5	3215.2	--	--
pme2890	269.06	136	268.055	C8H16N2O4S2	[M+H]+	L-Homocystine	Amino acids and derivatives	Amino acids and derivatives	626-72-2	B	75999	106590	108530	88793	236240	111670	12539	11836	14729	19321	22073	17406	17552	18479	22907	2549.1	3847.4	4978.1	C01817	ko00270
mws5035	279.17	120.08	278.163	C15H22N2O3	[M+H]+	L-Leucyl-L-phenylalanine	Amino acids and derivatives	Amino acids and derivatives	56217-82-4	B	588830	557960	641080	452890	717390	503830	115990	120130	122930	154650	163940	138550	63097	70682	83851	9	9	9	--	--
pme0120	118.09	101	117.079	C5H11NO2	[M+H]+	5-Aminovaleric acid	Amino acids and derivatives	Amino acids and derivatives	660-88-8	B	77656	86980	90510	55978	42537	50157	31105	29253	43981	28159	18885	31640	39409	39867	41686	9	9	9	C00431	ko00310,ko00330,ko01100
mws0221	241.03	152	240.024	C6H12N2O4S2	[M+H]+	L-Cystine	Amino acids and derivatives	Amino acids and derivatives	56-89-3	A	20699	33706	21850	56651	56618	63464	82911	53572	73202	32442	49971	56420	76273	80692	69585	9	9	9	C00491	ko00270,ko01100,ko02010
pme0195	120.02	62	121.02	C3H7NO2S	[M-H]-	L-Cysteine	Amino acids and derivatives	Amino acids and derivatives	52-90-4	A	9	9	9	9	9	9	9	9	9	9	9	9	6345.8	15868	5590.8	9	9	9	C00097	ko00260,ko00270,ko00311,ko00332,ko00430,ko00460,ko00480,ko00730,ko00770,ko00920,ko00970,ko01100,ko01110,ko01200,ko01230,ko04122
pme0253	174.11	86	173.105	C8H15NO3	[M+H]+	N-Acetyl-L-leucine	Amino acids and derivatives	Amino acids and derivatives	1188-21-2	B	54667	52623	59547	9	9	9	9	9	9	9	9	9	9	9	9	9	9	9	C02710	--
mws0805	308.1	87.01	309.106	C11H19NO9	[M-H]-	N-Acetylneuraminic acid	Amino acids and derivatives	Amino acids and derivatives	131-48-6	B	95101	92395	66255	118090	123060	145220	9	9	9	9	9	9	9	9	9	9	9	9	C00270	ko00520,ko01100
pmp001033	423.09	405.08	422.085	C19H18O11	[M+H]+	Isomangiferin	Others	Xanthone	24699-16-9	B	507070	465030	574300	456300	430950	463330	367260	373920	400890	180770	159280	165980	45507	40887	52749	61871	49453	53973	C16979	--
Smhn002274	373.22	211.17	372.214	C19H32O7	[M+H]+	Blumenol C glucoside	Others	Others	135820-80-3	B	45483	36053	43018	2557700	4783600	3565400	13623000	12803000	13319000	15150000	17291000	18328000	20100000	19779000	19297000	3347300	3253900	2745200	--	--
Lmtn002233	327.11	165.06	328.116	C15H20O8	[M-H]-	Androsin	Others	Others	531-28-2	B	48765	42737	61057	301150	313220	300290	373330	339130	300060	297520	338610	354320	329600	365570	403010	45562	59996	62474	--	--
mws1038	277.12	146	278.13	C11H22N2O4S	[M-H]-	Pantetheine	Others	Others	496-65-1	B	32760	35950	42505	17275	28316	29926	14037	14511	11699	5623.7	9186.8	6221.7	1387.6	2813.8	2813.8	10379	15021	17354	C00831	ko00332,ko00770,ko01110
Hmdn001963	305.03	273	306.038	C14H10O8	[M-H]-	Methyl Brevifolincarboxylate	Others	Others	154702-76-8	A	9570800	8333800	6952100	313630	389350	418240	345190	372220	390990	191190	146460	167290	126270	119110	128720	5719.1	6086.2	3316.8	--	--
mws1080	341.11	179	342.116	C12H22O11	[M-H]-	Galactinol	Others	Saccharides and Alcohols	3687-64-7	A	441870	409690	388030	506120	583640	557300	1088900	1295600	1283000	1309900	1150500	1120100	7376100	7103800	5892700	27005000	28304000	31549000	C01235	ko00052,ko01100	Hmbn002692
mws5038	341.11	89.02	342.116	C12H22O11	[M-H]-	Isomaltulose*	Others	Saccharides and Alcohols	13718-94-0	A	581040	517930	502090	557280	586730	556630	817000	1038100	812120	913680	750660	841310	3732600	4224800	2600100	13624000	11917000	9945900	C01742	--
pme0519	341.11	119.03	342.116	C12H22O11	[M-H]-	D-Sucrose*	Others	Saccharides and Alcohols	57-50-1	B	209900	160370	166470	188570	201240	200890	325410	465560	458460	479150	432990	409830	2928600	3557300	2265000	11398000	11721000	9245100	C00089	ko00052,ko00500,ko01100,ko01110,ko02010
MA10039641	341.11	89.02	342.116	C12H22O11	[M-H]-	Lactobiose*	Others	Saccharides and Alcohols	63-42-3	A	599300	563850	477370	515420	607070	578240	783200	1032200	860440	746530	784020	915820	3096800	3579700	2580100	8722600	10089000	10374000	C00243	ko00052,ko01100,ko02010
mws0264	341.11	119	342.116	C12H22O11	[M-H]-	D-Trehalose*	Others	Saccharides and Alcohols	99-20-7	B	221170	218160	210360	207850	220870	208270	330430	410890	322540	384610	318070	364630	1753400	1858500	1379900	7194600	5986000	4981000	C01083	ko00500,ko01100,ko01110,ko02010
Lmsn000381	341.11	89.02	342.116	C12H22O11	[M-H]-	D-Maltose*	Others	Saccharides and Alcohols	133-99-3	A	513120	552280	506450	465210	573200	510530	686860	890960	791070	753550	685660	813720	2749500	3445600	2502900	6345900	6434300	5922500	C01971	--
mws1333	341.11	113	342.116	C12H22O11	[M-H]-	Melibiose	Others	Saccharides and Alcohols	585-99-9	A	312850	279240	298510	234710	298320	274790	328230	393170	340160	358370	369180	340560	1493300	1723100	1376400	5278000	4960200	5091300	C05402	ko00052,ko01100,ko02010
mws5040	365.11	203.05	364.078	C12H21O11Na	[M+H]+	Turanose	Others	Saccharides and Alcohols	547-25-1	B	118160	82202	75725	43173	41274	29310	60809	113950	92444	166270	111230	122500	2085400	2359500	2065000	4992800	5247200	4067100	C19636	--
pme2125	503.16	179	504.169	C18H32O16	[M-H]-	Raffinose*	Others	Saccharides and Alcohols	512-69-6	B	224500	221080	181580	202820	160570	161910	117750	120850	128520	95237	103380	117890	589820	594280	554450	4270200	2115500	2859600	C00492	ko00052,ko01100,ko02010
pme0534	195.05	74.9	196.058	C6H12O7	[M-H]-	Gluconic acid	Others	Saccharides and Alcohols	526-95-4	B	39135000	41572000	37876000	17349000	18604000	16774000	8157000	8512800	6825900	5109300	4708500	5592000	5509300	5515800	4444900	4235900	4552700	5260500	C00257	ko00030,ko01100,ko01110,ko01200
Zmjn000425	341.11	89.02	342.116	C12H22O11	[M-H]-	D-Lactulose*	Others	Saccharides and Alcohols	4618-18-2	A	94714	64006	67471	69450	92075	78734	83222	113710	73575	90670	91820	66327	423450	760920	484420	3519900	3206400	4065800	C07064	--
pmb3081	289	97	290.004	C6H11PO11	[M-H]-	Glucarate O-Phosphoric acid	Others	Saccharides and Alcohols	-	B	783030	879570	777430	576990	628110	433430	75604	78672	60867	67050	63898	59448	90809	111000	60066	2831800	2711200	3032000	--	--
mws4170	179.06	59.01	180.063	C6H12O6	[M-H]-	D-Glucose*	Others	Saccharides and Alcohols	14431-43-7	A	30207000	27773000	28173000	38442000	39666000	33955000	33851000	32695000	28527000	25735000	24850000	29379000	22939000	27264000	25913000	2126000	2196700	2460200	C00031	ko00010,ko00030,ko00052,ko00500,ko00520,ko00901,ko01100,ko01110,ko02010
mws1164	179.06	59.01	180.063	C6H12O6	[M-H]-	D-Fructose*	Others	Saccharides and Alcohols	7660-25-5	B	29946000	27282000	29745000	37825000	37596000	35370000	32919000	33310000	30643000	24157000	26525000	29804000	22524000	26713000	27457000	1897100	2027000	2225200	C05003	--
mws4163	665.21	485.3	666.222	C24H42O21	[M-H]-	Nystose	Others	Saccharides and Alcohols	13133-07-8	B	7270.1	3470.8	4870.3	17516	18720	15773	43096	38562	25839	31928	29304	32681	70829	67276	53618	1502300	1094300	1296200	--	--
Lmqn000213	665.21	341.11	666.222	C24H42O21	[M-H]-	Stachyose	Others	Saccharides and Alcohols	470-55-3	B	5067.1	6522.2	5136.7	3810.1	6011.2	4595.3	2868.9	2724.7	3999.4	5753.1	3336.1	5221.1	45132	68160	36879	1314100	1040900	1082600	C01613	ko00052,ko01100
pme0516	179.06	87	180.063	C6H12O6	[M-H]-	Inositol*	Others	Saccharides and Alcohols	87-89-8	B	6911000	6908200	6521300	5216400	4749300	4918700	2741600	2903500	2618600	1801700	1736900	1946300	1661700	1733900	1480300	892390	1083200	1045100	C00137	ko00052,ko00053,ko00562,ko01100,ko01110,ko02010,ko04070
mws1589	503.16	179	504.169	C18H32O16	[M-H]-	D-Panose*	Others	Saccharides and Alcohols	33401-87-5	B	403420	394850	326320	247420	214450	228980	75162	76399	88762	63810	62438	72894	297650	252040	202180	543060	661580	809200	C00713	--
pmb0786	180.09	163.06	179.079	C6H13NO5	[M+H]+	D-Glucosamine	Others	Saccharides and Alcohols	3416-24-8	B	1516200	1458300	1403400	2155100	1635000	1875500	671850	658470	517210	552450	520850	674870	756830	762550	804670	452820	306230	337630	C00329	ko00520,ko01100
Zmpn000199	209.03	85.03	210.038	C6H10O8	[M-H]-	D-Galactaric acid*	Others	Saccharides and Alcohols	526-99-8	A	1107800	1020500	997960	4662600	5156500	3752300	2095700	2145100	1712200	413690	405670	747910	370290	395620	365490	449230	540370	561980	C00879	ko00053,ko01100
Zmyn000108	209.03	85.03	210.038	C6H10O8	[M-H]-	D-Saccharic acid*	Others	Saccharides and Alcohols	87-73-0	A	1141700	1053700	1011700	4583400	5155800	3422400	1865200	2143500	1963300	447480	417350	807370	329330	426930	386850	427930	479520	491860	C00818	ko00053,ko01100
pme0500	503.16	323	504.169	C18H32O16	[M-H]-	D-Melezitose	Others	Saccharides and Alcohols	597-12-6	A	6067.1	19127	20220	45793	42608	43575	65504	77881	61943	58625	56620	53312	202780	175570	166300	365740	429750	512680	C08243	--
pme3705	193.04	73	194.043	C6H10O7	[M-H]-	D-Glucoronic acid*	Others	Saccharides and Alcohols	6556-12-3	B	1143400	1237800	1241900	2873600	2906800	2602100	1611700	1619500	1558300	2251000	2277000	2554100	1471400	1835600	1312100	249140	267530	237580	C00191	ko00040,ko00053,ko00520,ko00562,ko01100
Hmcn000192	209.07	59.01	210.073	C7H14O7	[M-H]-	Sedoheptulose	Others	Saccharides and Alcohols	3019-74-7	B	859340	797840	774980	1648800	2132200	1607400	886490	804100	812550	339800	282230	408270	249350	315020	278920	245870	207810	200820	C02076	ko00710,ko01100
mws0889	135.03	75.01	136.037	C4H8O5	[M-H]-	D-Threonic Acid	Others	Saccharides and Alcohols	3909-12-4	A	7931500	9165000	7605000	13338000	13182000	11639000	11856000	14224000	11168000	6686600	5852600	8789200	2199900	2393500	2002700	211010	215670	228890	C21649	--
mws4174	222.1	138	221.09	C8H15NO6	[M+H]+	N-Acetyl-D-mannosamine	Others	Saccharides and Alcohols	7772-94-3	B	220890	258960	201980	361270	259130	263160	474670	336210	332540	402790	406950	545890	487470	471060	619270	191820	201420	213300	C00645	ko00520,ko01100
mws1499	149.05	59.01	150.053	C5H10O5	[M-H]-	D-Arabinose	Others	Saccharides and Alcohols	10323-20-3	B	897020	860380	911650	1191600	1427300	1242200	1310500	1522300	1286700	1280800	1242200	1912000	1475000	1968300	1754500	154480	140450	142830	C00216	--
ML10171848	147.03	85.03	148.037	C5H8O5	[M-H]-	D-Arabinono-1,4-lactone	Others	Saccharides and Alcohols	2782-09-4	B	160680	107290	117310	113620	116220	101470	78925	47188	61203	24373	56593	57085	61915	75000	34438	118550	118130	108560	C00652	--
mws1593	665.21	161	666.222	C24H42O21	[M-H]-	D-Maltotetraose	Others	Saccharides and Alcohols	34612-38-9	B	25063	21778	22363	15947	11705	13928	16630	24455	15476	31168	33201	22725	63183	90561	60259	102850	130010	117410	C02052	--
pme2755	222	144	221.09	C8H15NO6	[M+H]+	N-Acetyl-D-glucosamine	Others	Saccharides and Alcohols	7512-17-6	B	630350	559730	518100	617990	623110	669230	472300	667410	758300	636940	713890	586460	748910	689500	540620	89622	81466	100400	C00140	ko00520,ko01100,ko02010
mws2608	222.1	84.05	221.09	C8H15NO6	[M+H]+	N-Acetyl-D-galactosamine	Others	Saccharides and Alcohols	1811-31-0	B	171450	238520	212510	152200	90560	98394	250990	87054	77960	126770	202790	218640	143890	193290	166270	69700	72957	63831	C01132	ko00052,ko01100
pme0513	151.06	59	152.068	C5H12O5	[M-H]-	Xylitol	Others	Saccharides and Alcohols	87-99-0	B	104370	92100	89557	47460	76965	52246	24454	41093	49711	36376	45473	34719	70766	80527	79090	69002	60069	81109	C00379	ko00040,ko01100,ko02010
Zmgn000447	184.98	78.96	185.993	C3H7O7P	[M-H]-	3-Phospho-D-glyceric acid	Others	Saccharides and Alcohols	820-11-1	B	26054	22443	17715	25294	10671	14332	8581.4	13007	5397.4	11912	7865.3	8348.3	20642	23856	14126	63005	68051	70365	C00197	ko00010,ko00030,ko00260,ko00270,ko00561,ko00630,ko00710,ko01100,ko01110,ko01200,ko01230
pme2237	181.07	101	182.079	C6H14O6	[M-H]-	Dulcitol*	Others	Saccharides and Alcohols	608-66-2	B	82950	101340	88533	105790	111920	113620	144560	145830	126090	188840	165050	217840	270000	279310	287420	42259	57484	51708	C01697	ko00052,ko01100
mws0214	181.07	71	182.079	C6H14O6	[M-H]-	D-Sorbitol	Others	Saccharides and Alcohols	50-70-4	B	156820	132500	162430	167720	184300	172480	194580	216780	195230	225710	232830	275200	270730	316690	333600	37800	50298	52496	C00794	ko00051,ko00052,ko01100,ko02010
mws2104	193.07	99.01	194.079	C7H14O6	[M-H]-	D-Pinitol	Others	Saccharides and Alcohols	10284-63-6	B	67979	60456	53255	102950	81853	100150	72052	75141	58224	51780	57818	58985	54999	49065	46599	33629	57596	52723	C03844	--
pme1261	206.14	76	205.131	C9H19NO4	[M+H]+	D-Panthenol	Others	Saccharides and Alcohols	81-13-0	B	188800	184860	263850	9296.7	13908	2259	2804.6	832.08	975.99	1992.3	7652.8	2264.7	71921	159110	176750	14313	13990	12750	C05944	ko00770
mws1155	181.07	101.02	182.079	C6H14O6	[M-H]-	D-Mannitol*	Others	Saccharides and Alcohols	69-65-8	B	26366	28303	32258	27570	24723	32650	41341	39555	31369	45956	56751	46402	77049	92011	80751	13648	21357	20240	C00392	ko00051,ko01100,ko02010
pma0134	121.04	93.06	120.042	C4H8O4	[M+H]+	D-(-)-Threose	Others	Saccharides and Alcohols	95-43-2	B	604010	555960	561100	13709	8054.7	14509	9	9	9	9	9	9	20802	31294	36650	9697.5	12300	10341	C06463	--
mws1090	259.02	97	260.03	C6H13O9P	[M-H]-	Glucose-1-phosphate*	Others	Saccharides and Alcohols	59-56-3	A	1663500	1839400	1472400	1050500	988130	1112400	639130	639270	555610	394300	522540	482280	324100	381960	370130	9572.6	10586	8328.4	C00103	ko00010,ko00040,ko00052,ko00500,ko00520,ko00523,ko00561,ko01100,ko01110
mws0437	151.06	71	152.068	C5H12O5	[M-H]-	D-Arabitol	Others	Saccharides and Alcohols	488-82-4	B	6385.3	10243	15420	9786.2	11314	7259.5	12870	13458	14246	20094	22569	17379	27438	23944	28499	6571.8	10703	9724.5	C01904	ko00040,ko01100
mws0866	259.02	97	260.03	C6H13O9P	[M-H]-	D-Glucose 6-phosphate*	Others	Saccharides and Alcohols	56-73-5	A	1389600	1584700	1383500	986590	892430	1053800	661240	622030	617520	432210	489280	511880	314480	354380	336050	9	9	9	C00092	ko00500,ko00562,ko00998,ko01100,ko01110
mws2523	421.08	241.1	422.083	C12H23O14P	[M-H]-	Trehalose 6-phosphate	Others	Saccharides and Alcohols	4484-88-2	A	166460	167460	124280	156800	104680	149150	101500	72283	76572	218700	171540	180960	225600	319120	276110	9	9	9	C00689	ko00500,ko01100,ko01110
pme3313	259	97	260.03	C6H13O9P	[M-H]-	D-Fructose 6-phosphate*	Others	Saccharides and Alcohols	643-13-0	B	601740	674030	543470	444200	381570	432130	280050	255150	252230	185060	225170	180690	122270	154110	120090	9	9	9	C00085	ko00052,ko00500,ko00710,ko01100,ko01110,ko01200
pme2253	177.04	59	178.048	C6H10O6	[M-H]-	L-Gulono-1,4-Lactone	Others	Saccharides and Alcohols	1128-23-0	B	290530	266190	265940	173070	293340	275890	281020	244730	278020	167310	191090	207580	9	9	9	9	9	9	C01040	ko00053,ko01100
mws1595	163.06	118.6	164.068	C6H12O5	[M-H]-	D-Fucose	Others	Saccharides and Alcohols	3615-37-0	B	42132	63668	62846	24303	50408	23332	19628	23315	22519	23827	19955	16330	9	9	9	9	9	9	C01018	--
Zmgn000173	149.05	75.01	150.053	C5H10O5	[M-H]-	D-Ribose	Others	Saccharides and Alcohols	50-69-1	A	969990	944520	924180	1105800	1234700	1067300	996230	1057800	1022900	769580	773440	1017100	308240	378820	400130	9	9	9	C00121	ko00030,ko01100,ko02010
pme1021	177.14	99	178.048	C6H10O6	[M-H]-	D-Glucono-1,5-lactone	Others	Saccharides and Alcohols	90-80-2	B	199270	141600	179810	214910	168780	170430	126410	106910	120840	90285	128700	96592	88290	90004	72997	9	9	9	C00198	ko00030,ko01100,ko01110,ko01200
mws4175	175.02	85.03	176.032	C6H8O6	[M-H]-	D-Glucurono-6,3-lactone	Others	Saccharides and Alcohols	32449-92-6	B	349350	214340	214680	221010	222470	197630	129510	87338	88288	64021	116370	75719	89521	122280	69614	9	9	9	C02670	ko00053,ko01100
Zmyn000110	258.04	78.96	259.046	C6H14NO8P	[M-H]-	D-Glucosamine 1-phosphate	Others	Saccharides and Alcohols	2152-75-2	B	3951.2	4591.7	4579	8888.6	7579.4	5225.4	6967.3	4647.9	3492.5	3488	3976.1	4483	6672	6042.7	4667.1	9	9	9	C06156	ko00520,ko01100
Zmpn000095	261.04	78.96	262.045	C6H15O9P	[M-H]-	Sorbitol-6-phosphate	Others	Saccharides and Alcohols	20479-58-7	B	32826	35140	28360	23204	17638	22528	16932	12248	11476	10691	7656.6	12965	9650.8	12688	8410.9	9	9	9	C01096	ko00051,ko01100
Zmyn000083	338.99	78.96	339.996	C6H14O12P2	[M-H]-	D-Glucose 1,6-bisphosphate	Others	Saccharides and Alcohols	10139-18-1	B	158100	149950	155690	18499	14040	17291	6336.2	6287.7	5720.3	6947.7	8175.9	6957.2	5679.3	4357.3	7048.8	9	9	9	C01231	ko00500,ko01100
Zmzn000078	168.99	78.96	169.998	C3H7O6P	[M-H]-	Dihydroxyacetone phosphate	Others	Saccharides and Alcohols	57-04-5	B	50702	51201	26311	21219	19285	23073	11034	13498	12413	13482	17715	12411	8069.8	8538.2	11003	9	9	9	C00111	ko00010,ko00040,ko00051,ko00052,ko00561,ko00562,ko00564,ko00640,ko00710,ko00760,ko01100,ko01110,ko01200,ko01230
pme3311	339	97	339.996	C6H14O12P2	[M-H]-	D-Fructose-1,6-biphosphate	Others	Saccharides and Alcohols	488-69-7	B	30174	60618	49247	157670	164650	231740	14677	18945	24367	4928.3	10867	11148	9	9	9	9	9	9	C00354	ko00400,ko00710,ko01100,ko01110,ko01200
pma3101	256.2	124.1	256.082	C11H14NO6+	[M+H]+	Nicotinate D-ribonucleoside	Others	Vitamin	17720-18-2	B	11426000	10806000	11449000	13189000	14603000	14255000	11332000	10082000	11489000	7628100	7438400	7912400	4318700	5246200	4555200	3746300	4356300	4772500	C05841	ko00760,ko01100
mws1337	220.12	202.1	219.111	C9H17NO5	[M+H]+	D-Pantothenic Acid	Others	Vitamin	79-83-4	B	9608900	9964200	9329400	4071000	3838800	3842200	1439300	1547800	1470500	1271600	1383200	1258700	1062500	1155200	1276000	1533600	1662200	1647400	C00864	ko00410,ko00770,ko01100,ko01110
pme0490	124.04	78	123.032	C6H5NO2	[M+H]+	Nicotinic acid (Vitamin B3)	Others	Vitamin	59-67-6	B	2045200	1837300	2298200	1382000	1474600	1318400	1006700	911830	932020	521770	421530	396990	287990	292310	299880	356290	386490	360410	C00253	ko00760,ko00960,ko01100,ko01110
Zmjp000624	168.06	150.05	167.058	C8H9NO3	[M+H]+	Pyridoxal	Others	Vitamin	66-72-8	A	970630	988440	1145700	568920	492990	493680	242080	242360	270800	179770	135710	168690	69922	71446	62481	153020	155670	132750	C00250	ko00750,ko01100
pme1014	445.3	341.3	444.303	C31H40O2	[M+H]+	Menatetrenone (Vitamin K2)	Others	Vitamin	11032-49-8	B	63172	69526	61799	66103	67216	77594	92658	91168	96058	103680	96534	95802	121190	100020	89791	94758	109480	66678	--	--
pme2266	245.1	227	244.088	C10H16N2O3S	[M+H]+	Biotin	Others	Vitamin	58-85-5	B	43634	50544	41714	16030	15553	23718	9	9	9	27099	19568	13556	9	9	9	94253	106330	121320	C00120	ko00780,ko01100,ko02010
pme1383	170.08	134.1	169.074	C8H11NO3	[M+H]+	Pyridoxine	Others	Vitamin	65-23-6	A	7761600	7961400	8314100	10998000	9879500	9769400	17311000	18774000	17619000	13069000	13409000	16137000	17823000	16278000	16277000	86172	76457	145490	C00314	ko00750,ko01100
pme2596	184.06	148	183.053	C8H9NO4	[M+H]+	4-Pyridoxic acid	Others	Vitamin	82-82-6	A	30049	22181	26983	127100	85150	90373	195170	166430	215920	282510	317510	285490	288170	324990	394300	37781	39127	45529	C00847	ko00750,ko01100
mws0133	123.06	80.05	122.048	C6H6N2O	[M+H]+	Nicotinamide	Others	Vitamin	98-92-0	B	1651700	1659500	1659400	526780	525960	597640	697640	670150	710540	477590	444950	379520	230640	258550	299650	35923	47746	50935	C00153	ko00760,ko01100
mws0232	377.15	243.09	376.138	C17H20N4O6	[M+H]+	Riboflavin (Vitamin B2)	Others	Vitamin	83-88-5	B	1371500	1605800	1868700	722200	858370	972120	436360	520230	451930	404360	266900	310500	168250	132850	186390	11233	18438	18575	C00255	ko00740,ko01100,ko01110,ko02010
pmb0789	332.13	152.07	331.127	C14H21NO8	[M+H]+	Pyridoxine-5'-O-glucoside	Others	Vitamin	-	B	165140	130910	185020	370370	334660	312610	245390	273610	255210	161000	146420	189800	210380	186050	198610	2577.9	3190.6	3953.7	C03996	--
pmb0801	346.11	184.1	345.106	C14H19NO9	[M+H]+	4-Pyridoxic acid-O-glucoside	Others	Vitamin	-	B	105370	109040	77570	136700	83929	105810	9	9	9	9	9	9	9	9	9	9	9	9	--	--
Zmhn001970	389.12	227.08	390.131	C20H22O8	[M-H]-	Piceid	Others	Stilbene	27208-80-6	B	23078	27961	70935	124670	121870	105190	171540	266310	188160	137270	194180	206760	211190	213340	194540	7739.5	17567	15652	C10275	--
