# Supplementary material for: Metabolome and Transcriptome Profiling Unveil the Mechanisms of Polyphenol Synthesis in the Developing Endopleura of Walnut (Juglans regia L.)
Source: Int J Mol Sci. 2022 Jun 14;23(12):6623. doi: 10.3390/ijms23126623 (PMC9224426; doi:10.3390/ijms23126623)
Supplement: Supplementary file 1 [file ijms-23-06623-s001.zip › ijms-1741232-supplementary/Supplementary Table S2.xlsx]

## Sheet: Polyphenols
Index	Q1 (Da)	Q3 (Da)	Molecular Weight (Da)	Formula	Ionization model	Compounds	Class I	Class II	CAS	Level	P1_1	P1_2	P1_3	P2_1	P2_2	P2_3	P3_1	P3_2	P3_3	P4_1	P4_2	P4_3	P5_1	P5_2	P5_3	B5_1	B5_2	B5_3	cpd_ID	kegg_map
Xmyp005654	449.11	287.06	448.101	C21H20O11	[M+H]+	Kaempferol-4'-O-glucoside*	Flavonoids	Flavonoid	-	A	168930	95323	86265	9	9	9	9	9	9	9	9	9	9	9	9	371200	418520	372630	--	--
Lmfp004055	435.09	303.05	434.085	C20H18O11	[M+H]+	Morin-3-O-xyloside*	Flavonoids	Flavonols	-	A	2533800	2753600	2703000	10349000	10041000	9743400	15228000	14331000	15438000	20102000	19291000	19673000	17120000	18614000	19049000	364510	171220	230220	--	--
mws2220	457.08	169.02	458.085	C22H18O11	[M-H]-	Gallocatechin 3-O-gallate*	Flavonoids	Flavanols	5127-64-0	A	72577	31315	59000	18338	46934	86314	40201	47298	217700	29011	24450	30304	43410	31917	18497	362430	402040	312450	--	--
mws2186	435.09	303	434.085	C20H18O11	[M+H]+	Avicularin(Quercetin-3-O-α-L-arabinofuranoside)	Flavonoids	Flavonols	572-30-5	A	1746000	1911500	1985000	8067200	7622500	6933100	11636000	10955000	11244000	13814000	14768000	14083000	14687000	13591000	15748000	350880	180220	205510	--	--
mws0054	289.07	245	290.079	C15H14O6	[M-H]-	Catechin	Flavonoids	Flavanols	154-23-4	A	4026600	4129900	7840800	9925400	7981800	8348400	10349000	14067000	14245000	11114000	11893000	12536000	18276000	19083000	18479000	332800	353990	1063500	C06562	ko00941,ko01110
mws1397	441.08	169	442.09	C22H18O10	[M-H]-	Epicatechin gallate*	Flavonoids	Flavanols	1257-08-5	A	20727000	18070000	22597000	17650000	18024000	17816000	10114000	13553000	12001000	11486000	12656000	12687000	9015200	10116000	10363000	207680	203500	195500	--	--
HJN055	435.13	273.08	436.136	C21H24O10	[M-H]-	Dihydrocharcone-4'-O-glucoside	Flavonoids	Chalcones	-	A	979680	959510	2381300	8444200	8918400	7900500	20086000	20792000	17810000	29562000	28051000	31880000	35706000	36421000	34629000	182230	216440	630760	--	--
mws1179	433.11	271	434.121	C21H22O10	[M-H]-	Naringenin-7-O-glucoside (Prunin)*	Flavonoids	Dihydroflavone	529-55-5	A	2150200	2394500	1959700	28671000	32823000	31478000	15160000	12689000	13884000	14937000	14978000	16482000	16144000	18775000	17501000	174260	181740	494560	C09099	ko00941
mws0355	441.08	169.02	442.09	C22H18O10	[M-H]-	Catechin gallate*	Flavonoids	Flavanols	130405-40-2	A	17595000	19202000	23435000	21049000	17828000	16341000	12677000	13641000	11045000	10437000	11433000	11225000	8580100	10212000	10326000	151420	140990	161620	--	--
pmp000113	389.12	359.08	388.116	C20H20O8	[M+H]+	5-Hydroxy-6,7,8,3',4'-pentamethoxyflavone	Flavonoids	Flavonoid	2174-59-6	B	118910	116530	111230	136430	133940	132300	135580	132120	117360	131210	126220	119100	118050	121740	116890	113330	119600	114410	--	--
HJN041	451.12	289.07	452.131	C21H24O11	[M-H]-	Epicatechin glucoside	Flavonoids	Flavanols	-	B	22329	27066	30258	30644	19582	19572	26148	36945	47948	55576	56350	88860	45620	73062	47624	103930	154890	157780	--	--
Lmmn004625	449.11	287.06	450.116	C21H22O11	[M-H]-	Dihydrokaempferol-7-O-glucoside	Flavonoids	Flavonols	-	A	47814	67240	95249	594930	730500	627680	3636400	3972200	3828400	9985600	9953700	9113200	11777000	11208000	13294000	95550	147030	241490	--	--
Hmln002321	549.09	300	550.096	C24H22O15	[M-H]-	Quercetin-3-O-(6''-malonyl)glucoside	Flavonoids	Flavonols	-	B	9	9	9	9	9	9	9	9	9	15812	19442	15369	14641	17241	12125	94963	135350	126540	C12638	ko00944
HJN087	433.12	271.06	434.121	C21H22O10	[M-H]-	Naringenin-4'-O-glucoside*	Flavonoids	Flavonoid	-	A	4480500	5114700	4478900	16843000	15446000	16889000	21198000	20500000	21495000	28185000	27072000	23470000	18398000	18572000	20661000	89737	82061	232150	--	--
mws0856	463.09	301	464.095	C21H20O12	[M-H]-	Quercetin-4'-O-glucoside (Spiraeoside)*	Flavonoids	Flavonols	20229-56-5	B	265820	199120	317680	606320	563650	529830	1098500	1238800	947330	1686200	1755400	1501200	1994300	1998200	2156700	75415	93905	208240	--	--
Lmdp003286	465.1	303.06	464.095	C21H20O12	[M+H]+	Isohyperoside	Flavonoids	Flavonols	35589-21-0	B	7350100	8017000	10119000	17357000	15878000	16143000	18742000	21112000	21964000	20892000	24709000	25289000	23014000	21995000	22878000	75283	67154	133600	--	--
mws2118	435.13	166.7	436.137	C21H24O10	[M-H]-	Phloretin-2'-O-glucoside (Phlorizin)	Flavonoids	Chalcones	60-81-1	A	517290	427130	1199600	4289500	4276800	3887100	9590300	9225800	10309000	16094000	15931000	16440000	19534000	19470000	18781000	73700	101940	249480	C01604	ko00941,ko01110
mws1329	463.09	300.7	464.095	C21H20O12	[M-H]-	Quercetin-7-O-glucoside*	Flavonoids	Flavonols	491-50-9	A	156110	181510	222900	472330	388240	486250	816850	848870	923860	1196800	1186400	1132000	1433700	1425000	1384300	70627	66841	170840	C12639	--
HJN090	433.11	271.06	434.121	C21H22O10	[M-H]-	Butin-7-O-glucoside	Flavonoids	Flavonoid	-	A	3986700	4210700	3893100	15026000	13798000	11774000	17729000	17674000	19217000	22826000	25860000	19801000	16148000	17007000	18248000	65169	76527	176950	--	--
Hmgp002036	479.12	317.06	478.112	C22H22O12	[M+H]+	Nepetin-7-O-glucoside	Flavonoids	Flavonoid	569-90-4	A	9	9	9	749180	901480	500050	4658700	5466500	4778900	6581100	5276400	9931100	14053000	11792000	9083800	63564	58679	86869	--	--
Lmjp002906	479.12	317.07	478.111	C22H22O12	[M+H]+	Rhamnetin-3-O-Glucoside*	Flavonoids	Flavonols	27875-34-9	A	9	9	9	628360	680820	609300	5262900	5450100	5688200	4185000	6262500	7189500	11132000	12847000	10509000	59627	57968	95677	--	--
mws0091	463.09	300.03	464.095	C21H20O12	[M-H]-	Quercetin-3-O-glucoside (Isoquercitrin)*	Flavonoids	Flavonols	482-35-9	A	227410	233990	388430	610130	718660	617280	1046800	1012700	809720	1332700	1195500	1293100	1068600	1082400	953360	57074	48080	56988	C05623	ko00944,ko01100,ko01110
pmp001309	465.1	303.1	464.095	C21H20O12	[M+H]+	6-Hydroxykaempferol-7-O-glucoside	Flavonoids	Flavonols	-	A	7666900	7713700	9372000	16275000	13362000	18107000	19345000	20474000	22853000	23545000	22787000	22511000	20644000	20241000	20428000	48453	71682	126060	--	--
mws0045	449.11	303.05	448.101	C21H20O11	[M+H]+	Quercetin-3-O-rhamnoside(Quercitrin)	Flavonoids	Flavonols	522-12-3	A	3406400	3864600	10949000	11497000	11781000	12026000	12055000	15253000	14953000	7933500	8512300	9969800	9814500	10253000	9464600	45483	41346	54853	C01750	ko00944
mws0061	463.09	300	464.095	C21H20O12	[M-H]-	Quercetin-3-O-galactoside (Hyperin)	Flavonoids	Flavonols	482-36-0	A	366690	277120	398270	953540	945970	923590	1390700	1423000	1252600	1669400	1642400	1550100	1766800	1118000	1275800	40776	74038	99742	C10073	--
mws0044	303.05	125.02	304.058	C15H12O7	[M-H]-	Dihydroquercetin(Taxifolin)	Flavonoids	Dihydroflavonol	480-18-2	B	570120	647670	1624100	2087100	1816900	2748700	1496800	1465700	1745900	1124000	1157500	1208300	1219200	1311600	1378500	40447	38879	39646	C01617	ko00941,ko01100,ko01110
Lmlp006175	435.13	273.09	434.121	C21H22O10	[M+H]+	Isosalipurposide (Phlorizin Chalcone)	Flavonoids	Chalcones	4547-85-7	B	12832000	13052000	13010000	29431000	27139000	28366000	22539000	20917000	21329000	26133000	25789000	24728000	18153000	18278000	20753000	39868	37342	125920	C16406	ko00941
pmn001416	451.1	341.06	452.111	C24H20O9	[M-H]-	Catechin-(7,8-bc)-4α-(3,4-dihydroxyphenyl)-dihydro-2-(3H)-one	Flavonoids	Flavanols	-	B	88530	76628	137770	1523600	1343800	1369200	4415200	4165100	4566300	4706300	4573500	5452700	8073900	7655900	7384800	39021	22581	56892	--	--
pmp000579	463.12	301.07	462.116	C22H22O11	[M+H]+	Diosmetin-7-O-galactoside	Flavonoids	Flavonoid	-	B	22265	28769	63801	337880	334240	352230	577470	709300	686940	1366500	1370100	1493500	1925300	2282400	2649700	30556	21336	32575	--	--
Lmzp002365	465.14	303.09	464.131	C22H24O11	[M+H]+	Hesperetin-7-O-glucoside	Flavonoids	Flavonoid	31712-49-9	B	37586	53896	76789	331410	502570	314970	479690	606500	451090	480990	470820	479790	596270	546770	310720	28033	9735	11288	C16422	ko00941
Lmyp003139	617.11	153.02	616.106	C28H24O16	[M+H]+	Quercetin-3-O-(6''-galloyl)galactoside*	Flavonoids	Flavonols	53171-28-1	A	358050	405960	676790	3846600	3472200	3070300	6213800	6252100	6454700	5854500	6424400	7212400	8366100	8012200	7772600	26891	12954	23830	--	--
Hmdp001794	769.09	303.05	768.118	C35H28O20	[M+H]+	Quercetin-3-O-(2'',3''-digalloyl)-glucoside	Flavonoids	Flavonols	-	B	3941200	3537200	3508800	2532400	3013000	2205800	2527200	1910500	2466800	2831100	2133400	2107600	1557100	1377500	1523900	25309	18329	11591	--	--
pme0460	291.09	139.04	290.079	C15H14O6	[M+H]+	Epicatechin	Flavonoids	Flavanols	490-46-0	A	560860	525200	863450	1537600	1458700	1599100	1566200	1729900	1728400	2180300	2195600	2253000	3212500	3237200	2897700	21792	16901	42861	C09727	ko00941,ko01100,ko01110
HJN086	449.11	287.06	450.116	C21H22O11	[M-H]-	Eriodictyol-3'-O-glucoside*	Flavonoids	Dihydroflavone	-	A	98635	80760	87734	170640	218610	208800	254640	246390	191640	291650	290630	323260	422670	436070	473320	18402	11976	17917	--	--
pmp000117	433.15	403.11	432.142	C22H24O9	[M+H]+	3,5,6,7,8,3',4'-Heptamethoxyflavone	Flavonoids	Flavonols	1178-24-1	B	15534	15965	15875	14759	15814	15482	18325	13203	14105	15618	14115	15464	14745	15715	17964	17582	17171	16485	--	--
mws0057	451.12	289	450.116	C21H22O11	[M+H]+	Eriodictyol-7-O-glucoside*	Flavonoids	Dihydroflavone	38965-51-4	A	9	9	9	9	9	9	52057	41641	38391	51743	32705	44703	51652	43997	63850	17227	10568	20022	--	--
Hmcp002316	449.11	317.06	448.1	C21H20O11	[M+H]+	Isorhamnetin-3-O-arabinoside	Flavonoids	Flavonols	-	B	1066500	1253300	938920	1616100	1867800	2078000	1007900	1071400	1171200	692100	727190	700850	766850	649730	552520	16252	17494	44145	--	--
mws0064	287.06	135	288.063	C15H12O6	[M-H]-	Eriodictyol (5,7,3',4'-Tetrahydroxyflavanone)	Flavonoids	Dihydroflavone	552-58-9	A	114860	96974	180070	202780	171170	207420	190570	222700	199760	538050	452770	468170	659460	634220	860870	13544	12924	13005	C05631	ko00941,ko01100,ko01110
mws0056	463.09	316.03	464.095	C21H20O12	[M-H]-	Myricetin-3-O-rhamnoside (Myricitrin)	Flavonoids	Flavonols	17912-87-7	A	16512	17204	47405	69700	57126	81242	51563	95003	76209	47754	51330	50128	38852	38044	35237	10599	12391	4245	C10108	--
pmb0711	611.16	303.1	610.153	C27H30O16	[M+H]+	Quercetin-7-O-rutinoside	Flavonoids	Flavonols	147714-62-3	B	158850	21783	26823	18561	17265	19120	41442	42999	60534	49820	54537	50235	60811	73914	57864	9852.7	13523	12595	--	--
pme2493	579.17	287.1	578.164	C27H30O14	[M+H]+	Kaempferol-3,7-O-dirhamnoside (Kaempferitrin)	Flavonoids	Flavonols	482-38-2	B	120710	54062	339390	569840	422590	424970	1125700	1065000	892660	1360100	1053500	1203900	1926600	2047900	2132400	9522.4	7176.9	14992	C16981	--
Zmpn002440	287.06	135.05	288.063	C15H12O6	[M-H]-	3,4,2',4',6'-Pentahydroxychalcone	Flavonoids	Chalcones	14917-41-0	A	49491	59792	115270	45304	37290	59949	78681	88915	83597	320080	247110	233630	274940	257740	322410	9372.7	12372	11293	C15525	ko00941,ko01100
mws1299	449.11	299.2	448.101	C21H20O11	[M+H]+	Luteolin-8-C-glucoside (Orientin)	Flavonoids	Flavonoid carbonoside	28608-75-5	B	20959	25594	46051	19280	14837	16000	32240	20620	25083	46987	42515	50188	35315	43490	43531	8762.4	9588.4	8608.5	C10114	--
Lmfn004093	435.13	315.09	436.137	C21H24O10	[M-H]-	Phloretin-4'-O-glucoside (Trilobatin)	Flavonoids	Chalcones	4192-90-9	A	140140	101570	274330	711310	592350	621900	1444200	1330300	1259100	1799700	1646700	2289300	3459900	4217100	3327900	8259.5	4663.8	16796	--	--
pmb3041	521.09	329.2	522.101	C23H22O14	[M-H]-	Tricin-7-O-saccharic acid	Flavonoids	Flavonoid	-	B	19371	23562	28976	23849	42392	35268	80816	72103	72997	69267	51782	62118	54384	79089	55502	7965.8	10112	5831.5	--	--
mws0058	299.06	284	300.063	C16H12O6	[M-H]-	Diosmetin (5,7,3'-Trihydroxy-4'-methoxyflavone)	Flavonoids	Flavonoid	520-34-3	B	10741	7199.7	12725	7031.9	7328.5	7040	10009	15061	12227	33082	36266	32482	39319	44089	45240	7852.3	9112	9771	C10038	--
pme1662	287.08	167	286.084	C16H14O5	[M+H]+	5,4'-Dihydroxy-7-methoxyflavanone (Sakuranetin)	Flavonoids	Flavonoid	2957-21-3	B	7147	8915.4	7734	8120.9	8801.5	8847.4	64048	58299	58182	84496	81641	87786	220470	149630	179180	7390.4	9297.4	9609.4	C09833	ko00941,ko01110
mws1662	269.08	226	268.074	C16H12O4	[M+H]+	Tectochrysin	Flavonoids	Flavonoid	520-28-5	B	5663.6	4131.6	6285.3	7261.4	8034.3	7382.3	10059	12893	13399	13959	13452	12782	12342	12505	13328	6533.2	6011.3	8601.4	C11621	--
pme3285	275.09	139	274.084	C15H14O5	[M+H]+	Afzelechin (3,5,7,4'-Tetrahydroxyflavan)	Flavonoids	Flavanols	2545-00-8	B	9	9	9	13252	6126.7	18416	23692	79461	66240	50059	51100	44058	15491	34958	54257	6447.5	6648.1	7675.1	C09320	ko00941,ko01110
Lmhn005475	593.09	289.07	594.101	C29H22O14	[M-H]-	7,4'-Di-O-galloyltricetiflavan	Flavonoids	Flavanols	-	A	2181200	2009800	3166600	1100400	1304700	983570	364130	484220	422350	365330	479440	281370	158400	224480	168360	5285.5	3873.2	4440.5	--	--
pmp001204	299.09	284.1	298.084	C17H14O5	[M+H]+	Apigenin-7,4'-dimethyl ether	Flavonoids	Flavonoid	5128-44-9	B	34485	17717	23462	5610	7117.5	7194	5065	4794.1	3655.7	4595.2	5285	4507.5	3220.9	4468.9	4539.6	3448	3524.4	4721.8	C10019	--
Lmyp004617	419.13	257.08	418.127	C21H22O9	[M+H]+	Pinocembrin-7-O-glucoside (Pinocembroside)	Flavonoids	Flavonoid	75829-43-5	B	49900	33654	191720	470690	427640	430840	1013300	1388100	1431200	957810	1017800	1092700	927630	1005600	965330	3383.6	3311.5	5731.7	--	--
pme1201	273.08	167	274.084	C15H14O5	[M-H]-	Phloretin	Flavonoids	Chalcones	60-82-2	A	286370	316070	814040	411890	323430	457320	329680	462390	371450	897860	984720	757220	926890	848630	866820	3348.6	3528.1	5118.8	C00774	ko00941,ko01110
pmp000006	345.1	330.07	344.09	C18H16O7	[M+H]+	Eupatilin (5,7-Dihydroxy-3',4',6-Trimethoxyflavone)	Flavonoids	Flavonoid	22368-21-4	B	26033	21266	19508	7175.7	6523.2	6009.7	4942.7	5275	3129.2	2546.6	3449.2	3725.7	3593.3	3914.8	4406.4	2801.9	3697.2	2810.6	C10040	--
Hmln001836	651.16	489.12	652.164	C29H32O17	[M-H]-	Kaempferol-3-O-(6''-Acetyl)glucosyl-(1→3)-Galactoside	Flavonoids	Flavonols	-	B	9	9	9	15330	24590	15517	35348	46388	36099	26374	30383	67237	97025	110520	106030	2292.5	2311.2	9150.8	--	--
mws0918	283.06	268	284.068	C16H12O5	[M-H]-	Prunetin (5,4'-Dihydroxy-7-methoxyisoflavone)	Flavonoids	Isoflavones	552-59-0	B	208490	134330	153450	21116	23527	24308	10391	11850	16358	4821.6	5802.3	8403.6	4328.2	7104.6	10727	2068.4	1784.9	3044.5	C10521	ko00943
mws0919	431.1	285	432.106	C21H20O10	[M-H]-	Kaempferol-3-O-rhamnoside (Afzelin)(Kaempferin)	Flavonoids	Flavonols	482-39-3	B	39992	64900	99392	110480	100410	105300	71856	88223	101540	110880	101820	102320	40562	63352	67487	1494.4	1241.2	2483.1	C16911	ko00944
pme2960	273.08	153	272.068	C15H12O5	[M+H]+	Naringenin chalcone	Flavonoids	Chalcones	73692-50-9	A	458780	331760	428380	329740	290820	303350	485960	592330	592350	654750	712140	733970	467500	428990	514950	1169.4	1069.3	1022	C06561	ko00941,ko01100,ko01110
mws0917	329.07	314	330.074	C17H14O7	[M-H]-	3,7-Di-O-methylquercetin	Flavonoids	Flavonols	2068-02-2	B	26854	31402	26053	1168.5	2125	1302	1454.4	1770.4	1094	9	9	9	4801	28844	4446.5	951.28	2146.3	2159.9	C01265	ko00944
mws1094	287.06	259	288.063	C15H12O6	[M-H]-	Aromadendrin (Dihydrokaempferol)	Flavonoids	Dihydroflavonol	480-20-6	B	57117	42892	106040	31906	36815	51625	46890	43730	39720	44252	36262	43003	44251	46851	37935	811.6	836.33	2584.7	C00974	ko00941,ko01100,ko01110
Lmdp003509	435.09	303.06	434.085	C20H18O11	[M+H]+	Quercetin-3-O-xyloside (Reynoutrin)*	Flavonoids	Flavonols	549-32-6	B	2038100	2061800	2599700	9220400	8354100	8397100	12751000	13856000	13181000	17670000	16214000	16417000	14921000	15709000	20200000	9	9	9	--	--
Lmyp003349	617.11	153.02	616.106	C28H24O16	[M+H]+	Quercetin-3-O-(6''-galloyl)glucoside*	Flavonoids	Flavonols	56316-75-7	A	410320	365830	599250	3227700	3581300	3009300	5407600	6272400	6324700	6581100	6239300	7214900	7110000	7214900	7506400	9	9	9	--	--
Hmcp002207	479.12	317.06	478.111	C22H22O12	[M+H]+	Isorhamnetin-7-O-glucoside (Brassicin)	Flavonoids	Flavonols	6743-96-0	A	76019	87409	96594	1597400	1441700	1670700	1433800	1379200	1461000	642940	630560	719430	9	9	9	9	9	9	--	--
Lmjp003044	479.12	317.06	478.111	C22H22O12	[M+H]+	Isorhamnetin-3-O-Glucoside*	Flavonoids	Flavonols	5041-82-7	A	66473	64583	111010	1304300	1690600	1158700	1281500	1008500	1139700	857300	893580	704400	9	9	9	9	9	9	--	--
Lmyp004444	479.12	317.06	478.111	C22H22O12	[M+H]+	Tricin-4'-methylether-3'-O-glucoside	Flavonoids	Flavonols	-	A	94576	92200	108330	1310100	1335000	1335400	1665700	1416200	1114500	9	9	9	9	9	9	9	9	9	--	--
pmb0736	493.13	331.08	492.127	C23H24O12	[M+H]+	Tricin-7-O-Glucoside	Flavonoids	Flavonoid	32769-01-0	B	26651	17805	37191	143430	149560	103160	281200	339450	308950	231770	283700	282250	363980	358110	442280	9	9	9	--	--
Cmsp004086	303.09	229.08	302.079	C16H14O6	[M+H]+	Dihydrokaempferide	Flavonoids	Flavonols	137225-59-3	B	62286	55010	197780	99765	157710	166930	180590	188460	229890	87461	121140	110730	195750	198040	155120	9	9	9	--	--
Lmbp002336	611.16	303.05	610.153	C27H30O16	[M+H]+	Quercetin-3-O-(2''-O-rhamnosyl)galactoside	Flavonoids	Flavonols	-	B	9	9	9	30483	14967	19723	12091	13494	17937	10756	15688	20570	16146	20743	25083	9	9	9	--	--
Hmjp003123	479.08	303.06	478.075	C21H18O13	[M+H]+	Quercetin-5-O-glucuronide	Flavonoids	Flavonols	-	B	28164	41918	60367	60945	64335	51990	99126	286050	111330	70789	92015	78787	70197	143180	94204	9	9	9	--	--
Lmlp003531	449.11	287.06	448.101	C21H20O11	[M+H]+	Luteolin-3'-O-glucoside*	Flavonoids	Flavonoid	5154-41-6	A	86606	58163	196050	1793200	1679400	1330000	2478800	2856000	2689300	3626700	4008900	3951000	4948700	6185700	4930200	9	9	9	--	--
mws1454	477.14	315	478.148	C23H26O11	[M-H]-	Persicoside	Flavonoids	Dihydroflavone	28978-03-2	B	4451.2	5282.9	7317.5	94078	59525	63534	72330	87346	105100	68314	61417	92353	94450	50127	73293	9	9	9	--	--
mws2209	449.11	287.06	448.101	C21H20O11	[M+H]+	Kaempferol-3-O-glucoside (Astragalin)*	Flavonoids	Flavonols	480-10-4	B	87687	70534	199740	1320700	1480800	1245800	2444100	2841900	3248100	3947300	3911300	3702100	4663300	4402300	5872600	9	9	9	C12249	ko00944,ko01110
Hmcp002539	463.12	317.06	462.116	C22H22O11	[M+H]+	Isorhamnetin-3-O-rhamnoside	Flavonoids	Flavonols	-	B	7004.9	5349.7	16904	20949	22778	18574	39004	61709	40895	46739	64348	55002	52783	69494	87497	9	9	9	--	--
Lmmn004912	315.05	271.02	316.058	C16H12O7	[M-H]-	3-O-Methylquercetin	Flavonoids	Flavonols	1486-70-0	B	14104	13191	30918	16132	15848	19686	8353.1	10726	11929	13434	8198.8	14643	5746.7	6439.2	5311.6	9	9	9	C04443	ko00944
Lmgp004784	275.09	139.04	274.084	C15H14O5	[M+H]+	Apiferol	Flavonoids	Flavonoid	55167-29-8	B	32881	17345	61008	77487	74031	75992	167930	164460	168520	113480	115770	96192	29676	30620	50369	9	9	9	--	--
Lmjp002596	597.14	303.05	596.138	C26H28O16	[M+H]+	Quercetin-3-O-sambubioside	Flavonoids	Flavonols	83048-35-5	B	28192	4856.5	5492.9	9	9	9	9	9	9	35447	42998	53865	48975	60166	77866	9	9	9	C12637	ko00944
Hmcp001578	641.17	479.11	640.163	C28H32O17	[M+H]+	Isorhamnetin-3,7-O-diglucoside	Flavonoids	Flavonols	6758-51-6	B	9	9	9	38585	41073	24942	57642	69503	52275	36698	34727	56416	34132	47475	47562	9	9	9	--	--
mws0049	307.08	139	306.074	C15H14O7	[M+H]+	Gallocatechin	Flavonoids	Flavanols	970-73-0	B	76594	51583	145430	130410	90665	121850	140970	185190	202990	141370	120480	122000	168720	139910	146520	9	9	9	C12127	ko00941,ko01110
Hmpp003270	449.11	287.05	448.101	C21H20O11	[M+H]+	Luteolin-4'-O-glucoside	Flavonoids	Flavonoid	6920-38-3	A	65855	70435	211390	1679800	1388000	1631900	2836700	3415100	2638800	3451700	3786800	3974000	6188500	6792500	4423600	9	9	9	--	--
Lmdp004267	611.14	147.04	610.132	C30H26O14	[M+H]+	Quercetin-3-O-(6''-p-Coumaroyl)glucoside	Flavonoids	Flavonols	-	B	9	9	9	26943	21672	18787	30235	29174	27858	18304	21392	20069	42170	45158	37404	9	9	9	--	--
Lmtp003948	481.13	319.05	480.127	C22H24O12	[M+H]+	3',5',5,7-Tetrahydroxy-4'-methoxyflavanone-3'-O-glucoside	Flavonoids	Flavonoid	-	B	35511	29235	45634	99953	70380	78006	129660	120890	234130	102270	125510	112770	114780	140890	136160	9	9	9	--	--
pmn001640	449.07	316	450.08	C20H18O12	[M-H]-	Myricetin-3-O-arabinoside	Flavonoids	Flavonols	132679-85-7	B	18838	14253	19035	46010	74485	49589	91445	70602	69088	70143	95927	111250	61662	82186	104220	9	9	9	--	--
pmp000589	551.1	303.05	550.096	C24H22O15	[M+H]+	Quercetin-7-O-(6''-malonyl)glucoside	Flavonoids	Flavonols	-	B	15590	10306	10492	41784	38763	45564	43781	43453	33693	33976	27117	30043	24209	17649	24306	9	9	9	--	--
Hmpn005101	451.12	289.07	452.131	C21H24O11	[M-H]-	Sieboldin	Flavonoids	Chalcones	18777-73-6	B	35016	71274	37603	184590	115280	169390	214320	192190	168560	269600	214110	219430	209430	213900	258770	9	9	9	--	--
Lmmp003672	593.17	441.11	592.158	C31H28O12	[M+H]+	8,8'-Methylenebiscatechin	Flavonoids	Flavanols	81555-08-0	B	133830	91444	262260	130260	125350	124320	152310	254140	173620	125940	147980	121080	261860	241550	241820	9	9	9	--	--
mws0072	433.11	271.01	432.106	C21H20O10	[M+H]+	Apigenin-5-O-glucoside	Flavonoids	Flavonoid	28757-27-9	B	6392.4	10152	11621	62797	51644	54997	234720	280420	269710	380580	390230	426730	535810	541870	495750	9	9	9	--	--
pme0001	609.18	301	610.19	C28H34O15	[M-H]-	Hesperetin-7-O-neohesperidoside(Neohesperidin)	Flavonoids	Dihydroflavone	13241-33-3	B	7697.4	9678.9	11736	38611	43230	20955	32753	38775	47770	31801	36180	49018	46119	54926	57241	9	9	9	C09806	ko00941
Lmhp002374	919.27	303.05	918.264	C39H50O25	[M+H]+	Quercetin-3-O-glucosyl(1→4)rhamnoside-7-O-rutinoside	Flavonoids	Flavonols	-	B	164850	147500	161810	172060	167300	191150	129940	111870	125130	82634	109440	86765	70966	72295	70380	9	9	9	--	--
pmb3042	491.12	329.1	492.127	C23H24O12	[M-H]-	Tricin-5-O-Glucoside	Flavonoids	Flavonoid	32769-00-9	B	26297	34980	29084	44994	25520	50889	28066	35500	40516	43869	30082	27972	40106	21172	30180	9	9	9	--	--
Xmsn002700	465.13	303.06	466.111	C21H22O12	[M-H]-	Taxifolin-3'-O-glucoside	Flavonoids	Flavonoid	31106-05-5	B	14164	10492	14273	43624	50859	53350	86694	107470	96516	115780	122460	132390	211380	233260	241830	9	9	9	--	--
mws0914	271.06	151	272.068	C15H12O5	[M-H]-	Pinobanksin*	Flavonoids	Dihydroflavonol	548-82-3	A	361540	261670	317510	240620	192460	203240	368260	445540	390920	469310	595040	570250	342570	320340	356980	9	9	9	C09826	ko00941
pmp000575	447.13	285.18	446.121	C22H22O10	[M+H]+	Acacetin-7-O-glucoside (Tilianin)	Flavonoids	Flavonoid	4291-60-5	B	9	9	9	12513	9711.9	10214	18628	16106	15472	23433	32665	27429	42918	43748	31047	9	9	9	--	--
pme0376	271.06	151	272.068	C15H12O5	[M-H]-	Naringenin (5,7,4'-Trihydroxyflavanone)*	Flavonoids	Dihydroflavone	480-41-1	A	315450	228110	282890	207630	187640	175440	289570	347630	327170	369690	502450	495130	318070	291420	286160	9	9	9	C00509	ko00941,ko00943,ko01100,ko01110
Lmtn002796	449.1	287.05	450.116	C21H22O11	[M-H]-	Aromadendrin-7-O-glucoside	Flavonoids	Flavonoid	28189-90-4	B	9	9	9	63359	37603	41252	105730	103740	116820	133970	131550	154590	82480	125450	108320	9	9	9	--	--
Lmgp004731	433.11	271.06	432.106	C21H20O10	[M+H]+	Genistein-7-O-galactoside	Flavonoids	Isoflavones	-	A	36111	49134	42689	118190	128460	168650	95503	121000	83839	9	9	9	9	9	9	9	9	9	--	--
mws0034	457.08	169.01	458.085	C22H18O11	[M-H]-	Epigallocatechin-3-gallate*	Flavonoids	Flavanols	989-51-5	A	347050	240580	426930	513660	413290	437890	125020	113500	190530	72592	110490	126870	231470	173240	216650	9	9	9	C09731	--
mws0042	305.07	125	306.074	C15H14O7	[M-H]-	Epigallocatechin	Flavonoids	Flavanols	970-74-1	B	34547	20590	28365	16362	7879.5	21102	21302	20970	12803	11756	20168	14300	34955	47776	27963	9	9	9	C12136	ko00941,ko01110
mws1033	303.09	153.02	302.079	C16H14O6	[M+H]+	Homoeriodictyol	Flavonoids	Dihydroflavone	446-71-9	B	6020.6	1928.7	7800.9	3243.9	5153.7	3906.6	8518.6	9908.8	6926.8	33733	36962	24356	48037	53162	68706	9	9	9	C09756	ko00941
pmp000127	625.18	607.2	624.169	C28H32O16	[M+H]+	Chrysoeriol-6,8-di-C-glucoside	Flavonoids	Flavonoid carbonoside	-	B	9	9	9	7590.2	10138	11745	16185	21043	26595	30822	19498	18924	28820	21894	20917	9	9	9	--	--
mws1290	593.13	285	594.137	C30H26O13	[M-H]-	Kaempferol-3-O-(6''-p-Coumaroyl)glucoside (Tiliroside)	Flavonoids	Flavonols	20316-62-5	B	9	9	9	19496	17215	16778	26657	28736	21581	15524	18977	20591	34477	28114	22665	9	9	9	C17140	--
pme0088	285.04	151	286.048	C15H10O6	[M-H]-	Luteolin (5,7,3',4'-Tetrahydroxyflavone)	Flavonoids	Flavonoid	491-70-3	B	4504.7	4017.5	10969	8215.1	7653.1	6561.9	8492.1	12002	11688	14523	16866	12730	22128	19780	17721	9	9	9	C01514	ko00941,ko00944,ko01100,ko01110
pmb2947	865.2	407.1	866.206	C45H38O18	[M-H]-	Catechin-catechin-catechin	Flavonoids	Flavanols	-	B	11571	12446	28123	26794	27114	15302	41870	38442	48370	38910	42091	65254	113090	120350	95991	9	9	9	--	--
mws0032	319.04	153	318.038	C15H10O8	[M+H]+	Myricetin	Flavonoids	Flavonols	529-44-2	B	22516	21931	25064	9	9	9	44178	38484	45900	34619	38011	40512	18348	20703	17089	9	9	9	C10107	ko00941,ko00944,ko01110
Hmmn003659	549.12	345.06	550.132	C25H26O14	[M-H]-	Limocitrin-7-O-(6''-Acetyl)glucoside	Flavonoids	Flavonols	-	B	9589.2	8915.8	5556.1	21224	40846	52860	17539	14680	15292	8125.7	7071.3	7710.6	5707.8	5405	4379.5	9	9	9	--	--
mws0463	301.07	164	302.079	C16H14O6	[M-H]-	Hesperetin	Flavonoids	Dihydroflavone	520-33-2	B	1666.4	1301.2	2931.9	2195.5	1580.5	1966.8	3168.9	3122.5	3762.5	13590	15488	12588	20043	20892	25118	9	9	9	C01709	ko00941
pme3227	579.17	433	578.164	C27H30O14	[M+H]+	Vitexin-2''-O-rhamnoside	Flavonoids	Flavonoid carbonoside	64820-99-1	B	2855.3	4323.5	7539.1	7898.9	7384.4	8583.1	22939	21292	28183	23203	26392	30986	49320	40579	56849	9	9	9	C12628	ko00944
Lmyn005006	595.15	287.06	596.153	C30H28O13	[M-H]-	"Eriodictyol-7-O-(6""-O-p-coumaroyl)glucoside"	Flavonoids	Dihydroflavone	-	B	1431.8	1626.8	1078.7	29149	25644	20919	54776	54236	63295	48291	59272	71799	79581	91181	99233	9	9	9	--	--
mws0046	579.17	271.06	580.179	C27H32O14	[M-H]-	Naringenin-7-O-Neohesperidoside(Naringin)	Flavonoids	Dihydroflavone	10236-47-2	B	9	9	9	52562	26339	36569	65639	61565	65477	71801	61104	84462	55030	42453	68994	9	9	9	C09789	ko00941
mws0040	255.07	153	254.058	C15H10O4	[M+H]+	Chrysin	Flavonoids	Flavonoid	480-40-0	B	4143.5	2219.1	4262.8	1417.1	1899.5	2653.8	4861.1	3734.5	3432.7	6691.8	6778.2	6497.3	9444.3	10046	10006	9	9	9	C10028	ko00941
pmp001127	301.07	286.08	300.063	C16H12O6	[M+H]+	Chrysoeriol	Flavonoids	Flavonoid	491-71-4	B	63424	40310	52095	6383.4	7420.3	7670.5	5093.2	4062.2	4245.2	2527.9	1749.6	3034.8	2844.6	3093.6	6032.9	9	9	9	C04293	ko00944
Li512111	519.11	315.05	520.122	C24H24O13	[M-H]-	Isorhamnetin-3-O-(6''-acetylglucoside)	Flavonoids	Flavonols	-	B	7023.4	4174.9	9155	252140	216130	247290	67244	83385	77754	50802	38938	35625	60112	44585	37548	9	9	9	--	--
pmb0706	713.16	465.1	712.149	C30H32O20	[M+H]+	Quercetin-3-O-(6''-malonyl)glucosyl-5-O-glucoside	Flavonoids	Flavonols	-	B	9	9	9	5392.8	6323.5	3515.3	8698.2	10097	9872.6	8244	3165.8	7759.9	7523.7	8708.6	9175.1	9	9	9	--	--
pma0791	521	273	520.122	C24H24O13	[M+H]+	Naringenin-7-O-(6''-malonyl)glucoside	Flavonoids	Flavanols	-	B	4828.5	4525.2	4469.2	15007	15867	15599	229300	190490	217840	373510	394050	354120	360860	378460	429080	9	9	9	--	--
Lmsn002815	593.15	285.04	594.158	C27H30O15	[M-H]-	Kaempferol-3-O-rutinoside(Nicotiflorin)	Flavonoids	Flavonoid	17650-84-9	B	9	9	9	9889	14026	9173	36131	47717	40842	118060	121460	117790	148590	114640	144160	9	9	9	C21833	ko00944,ko01110
Lmdp004307	463.16	301.11	462.152	C23H26O10	[M+H]+	Farrerol-7-O-glucoside	Flavonoids	Dihydroflavone	885044-12-2	B	9	9	9	25011	21666	35916	253740	288610	414270	692650	573110	654150	1041300	804480	891470	9	9	9	--	--
Lmsp004632	287.06	269.04	286.048	C15H10O6	[M+H]+	Scutellarein (5,6,7,4'-Tetrahydroxyflavone)	Flavonoids	Flavonoid	529-53-3	B	173430	142290	164030	637430	704150	628650	709550	535070	632030	533920	678070	914490	1197700	1132000	1150400	9	9	9	C10184	--
pme2459	449.11	287.2	448.101	C21H20O11	[M+H]+	Luteolin-7-O-glucoside (Cynaroside)*	Flavonoids	Flavonoid	5373-11-5	A	9	9	9	101650	104770	121700	881320	887440	966390	913980	1098800	1619700	1283000	1475100	1119300	9	9	9	C03951	ko00944
Hmcp001628	671.18	347.07	670.175	C29H34O18	[M+H]+	Limocitrin-3,7-di-O-glucoside	Flavonoids	Flavonoid	-	B	2881	2235.2	10534	32964	41606	31677	97516	107440	78418	79381	75670	109580	136310	114370	116800	9	9	9	--	--
Lmmp000897	611.14	287.05	610.132	C30H26O14	[M+H]+	Gallocatechin-(4α→8)-gallocatechin	Flavonoids	Flavanols	-	B	9	9	9	14655	11688	12863	41630	55289	54440	77170	63614	75347	80261	72025	100000	9	9	9	--	--
pma2088	627.16	465	626.148	C27H30O17	[M+H]+	Quercetin-3,4'-O-di-glucoside	Flavonoids	Flavonols	29125-80-2	B	9	9	9	12809	15084	10677	56593	47975	62435	59195	48126	69653	95183	70347	88778	9	9	9	--	--
Lmbp002592	611.16	287.05	610.153	C27H30O16	[M+H]+	Kaempferol-3,7-di-O-glucoside	Flavonoids	Flavonoid	-	B	9	9	9	15491	15296	22465	66122	64705	75723	81643	91741	87057	123720	99959	69294	9	9	9	--	--
pmp000013	507.15	345.09	506.142	C24H26O12	[M+H]+	Eupatilin-7-O-glucoside	Flavonoids	Flavonoid	-	B	9	9	9	9	9	9	23444	22035	20856	23072	35051	26298	29734	24936	38806	9	9	9	--	--
Zmxp003107	611.16	287.06	610.153	C27H30O16	[M+H]+	Luteolin-7,3'-di-O-glucoside	Flavonoids	Flavonoid	52187-80-1	B	9	9	9	9	9	9	7366.4	7293.8	11184	21232	21729	16678	20516	33473	25854	9	9	9	--	--
HJN079	563.18	255.07	564.184	C27H32O13	[M-H]-	Pinocembrin-7-O-rutinoside	Flavonoids	Flavonoid	118985-31-2	B	9	9	9	9	9	9	6902.4	11353	12560	11093	12027	14396	19468	24006	19431	9	9	9	--	--
pmb0686	537.12	289	536.117	C24H24O14	[M+H]+	Eriodictyol-7-O-(6''-malonyl)glucoside	Flavonoids	Dihydroflavone	-	B	5272	2740.1	6458.1	9	9	9	8747.9	5450.8	6352.7	10336	9393	10929	15099	16461	18556	9	9	9	--	--
Lmmp003817	535.11	287.05	534.101	C24H22O14	[M+H]+	Kaempferol-3-O-(6''-malonyl)glucoside	Flavonoids	Flavonols	-	B	9	9	9	9	9	9	11507	12429	9947.8	12703	17875	19809	17919	11933	16467	9	9	9	--	--
Lmcp003402	479.12	317.06	478.111	C22H22O12	[M+H]+	Tamarixetin-3-O-glucoside (Tamarixin)	Flavonoids	Flavonoid	27542-39-8	B	30626	22321	22630	340030	486980	494280	9	9	9	9	9	9	9	9	10546	9	9	9	--	--
Lmyn001269	609.15	285.04	610.154	C27H30O16	[M-H]-	Kaempferol-3-O-sophoroside	Flavonoids	Flavonoid	19895-95-5	B	5701.6	6332.7	7759.5	10909	10668	7414.3	11608	11299	8378.8	9280.8	6718.1	8514.7	5943.5	10829	6804.5	9	9	9	C12634	ko00944
mws0052	447.09	271.07	446.085	C21H18O11	[M+H]+	Baicalin	Flavonoids	Flavonoid	21967-41-9	B	9	9	9	10881	25060	10640	12055	6264.3	9357.9	6560.5	5873.3	6618.2	3151.2	7061.4	5251.1	9	9	9	C10025	--
mws0051	285.08	270	284.068	C16H12O5	[M+H]+	Acacetin*	Flavonoids	Flavonoid	480-44-4	B	52238	32060	35984	5960.2	7356.1	7087.3	2501	2960.1	5040.5	1509.4	2006.7	1929.3	1753.3	2692.2	2702.9	9	9	9	C01470	ko00944
mws0129	285.08	270	284.068	C16H12O5	[M+H]+	Genkwanin (Apigenin 7-methyl ether)*	Flavonoids	Flavonoid	437-64-9	B	55786	32411	45310	6809.2	8916.6	6922.2	2864.1	2351.7	6544.9	2280.8	1683.8	1923.8	9	9	9	9	9	9	C10046	--
Lmmp002560	641.13	303.05	640.128	C27H28O18	[M+H]+	Quercetin-3-O-(2''-O-glucosyl)glucuronide	Flavonoids	Flavonols	-	B	17843	18516	18875	24228	29389	27557	26158	19569	15526	9	9	9	9	9	9	9	9	9	--	--
pmn001542	1243.13	1091.1	1244.14	C55H40O34	[M-H]-	2,3-O-Digalloyl-1,4,6-tri-O-galloyl-glucose	Tannins	Tannin	-	A	197390	141640	150570	133100	152670	166470	226430	259650	371460	409240	417760	298370	248600	232580	287620	9	9	9	--	--
Cmhn001534	1207.16	917.08	1208.15	C56H40O31	[M-H]-	Stenophyllanin A	Tannins	Tannin	97775-88-7	B	9	9	9	38587	51240	39262	136090	105680	88597	120130	108930	94462	100680	93108	92272	9	9	9	--	--
pmp000103	1155.28	867.21	1154.27	C60H50O24	[M+H]+	Arecatannin A2*	Tannins	Tannin	79763-29-4	B	9	9	9	29611	36578	27947	65442	78452	67479	71924	62526	90137	113590	116590	93815	9	9	9	C17893	--
pmn001650	1153.26	575.1	1154.27	C60H50O24	[M-H]-	Cinnamtannin B2	Tannins	Tannin	88038-12-4	B	3749	1073	11230	6000.9	16140	15332	13672	23412	22876	21701	13818	32528	35974	76419	31728	9	9	9	C17629	--
pmp000102	1155.28	867.21	1154.27	C60H50O24	[M+H]+	Arecatannin A1*	Tannins	Tannin	-	B	9	9	9	15465	6951.5	6821	23321	32349	26436	22494	21166	31098	41187	47414	32570	9	9	9	C17894	--
Hmqn003508	1103.09	301.01	1104.09	C48H32O31	[M-H]-	Sanguiin H2	Tannins	Tannin	-	A	3194	7499	3223.8	22382	20175	19704	14841	22070	27562	26046	26553	27213	45373	27576	18560	9	9	9	--	--
Cmhn001994	1103.09	1059.1	1104.09	C48H32O31	[M-H]-	Platycaryanin A	Tannins	Tannin	160210-37-7	B	812570	813820	614740	11793000	11116000	12831000	18995000	15313000	21332000	16886000	17650000	17697000	20938000	17644000	19396000	9	9	9	--	--
Cmhn001843	1103.09	1059.11	1104.09	C48H32O31	[M-H]-	Glansrin A	Tannins	Tannin	-	B	180610	103720	165940	2623500	2233000	1975800	3530400	3361800	3503600	1931000	3312000	2531500	2938800	2505500	1846800	9	9	9	--	--
pmn001539	1091.12	787.1	1092.13	C48H36O30	[M-H]-	3-O-Digalloyl-1,2,4,6-O-tetragalloyl-D-glucose	Tannins	Tannin	-	B	588620	588150	576980	265100	303040	288940	561190	512330	685670	575610	388950	525290	234540	331100	453030	9	9	9	--	--
Cmhn001480	1067.13	1023.14	1068.13	C46H36O30	[M-H]-	Pterocarinin A	Tannins	Tannin	-	B	87428	88022	88510	1926900	2036400	1708100	2807600	2388100	2671800	2376000	2728300	2739900	2626000	3133900	2969000	15378	7610.4	21970	--	--
Lmpp003705	1019.22	731.16	1018.22	C52H42O22	[M+H]+	Procyanidin C1 3'-O-gallate	Tannins	Proanthocyanidins	-	B	37009	49274	178420	331380	176620	217680	223130	306340	307990	303940	256360	338410	277760	320260	342600	9	9	9	--	--
HJAP144	1019.22	731.16	1018.22	C52H42O22	[M+H]+	Galloylprocyanidin C2	Tannins	Proanthocyanidins	-	B	6241.5	4772.6	8836.2	40406	37715	27751	45320	52955	34042	55619	52910	55494	53535	52882	72019	9	9	9	--	--
Lmhn002922	1017.21	865.2	1018.22	C52H41O25	[M-H]-	(EC→EC→EC)g(4)	Tannins	Proanthocyanidins	-	B	3609.7	2646.2	16715	14488	13770	15347	51583	51939	24332	19276	26886	40661	32221	50870	46773	9	9	9	--	--
Lmhn003103	1017.21	865.2	1018.22	C52H41O26	[M-H]-	(EC→EC→EC)g(5)	Tannins	Proanthocyanidins	-	B	9	9	9	42472	19791	31464	43646	45724	42643	35488	27498	27556	31898	53150	37656	9	9	9	--	--
Lmhn002745	1017.21	865.18	1018.22	C52H41O24	[M-H]-	(EC→EC→EC)g(3)	Tannins	Proanthocyanidins	-	B	4364.5	2722.8	16712	32281	11232	19967	34515	34956	23916	33912	51168	67708	35570	37279	33439	9	9	9	--	--
Hmqn002738	951.09	301.01	952.082	C41H28O27	[M-H]-	Sanguiin H11	Tannins	Tannin	-	A	150070	227340	125120	734330	798150	569340	634120	620560	795920	820220	732690	688000	526270	478850	582450	9	9	9	--	--
pmn001546	943.11	791.1	944.113	C40H32O27	[M-H]-	Methyl Pentagalloyl gallate	Tannins	Tannin	-	B	4403.7	4613.8	6163.5	54146	43360	44473	38032	23956	29770	12170	16398	23514	17880	15015	13535	9	9	9	--	--
pmf0426	939.11	769.09	940.118	C41H32O26	[M-H]-	1,2,3,4,6-Penta-O-Galloyl-D-Glucose	Tannins	Tannin	14937-32-7	A	2531600	3068400	2696500	2619500	2708200	2885900	1925600	2158500	2440400	3005200	2778800	2281600	1501100	1900900	2183700	9	9	9	C04576	--
Cmhn001611	935.09	633.08	936.086	C41H28O26	[M-H]-	Casuarictin	Tannins	Tannin	79786-00-8	B	187000	128200	174100	699460	606820	656480	665260	489950	525530	548440	557910	631130	634050	679710	494680	9	9	9	C10212	--
Cmhn002124	933.07	631.06	934.071	C41H26O26	[M-H]-	Praecoxin D	Tannins	Tannin	-	B	485600	440890	445600	580990	457100	557740	266520	412720	362480	186720	164340	235690	128160	108440	145780	9	9	9	--	--
Cmhn002244	933.07	631.06	934.071	C41H26O26	[M-H]-	Glansrin C	Tannins	Tannin	-	B	409460	423000	506110	503810	545940	676350	278520	280570	330240	119170	177680	179030	92346	123630	124450	9	9	9	--	--
pmn001647	865.2	713.2	866.206	C45H38O18	[M-H]-	Procyanidin C2*	Tannins	Proanthocyanidins	37064-31-6	B	38991	25840	154550	160520	116200	121900	159430	292340	228160	298410	257540	353610	412120	500220	429860	9	9	9	--	--
pmn001646	865.2	577.1	866.206	C45H38O18	[M-H]-	Procyanidin C1*	Tannins	Proanthocyanidins	37064-30-5	B	13252	4762.2	18540	80167	37632	49833	104300	149730	125510	53735	87277	116610	115730	168660	134800	9	9	9	C17624	--
pmp000100	867.21	715.16	866.206	C45H38O18	[M+H]+	Arecatannin B1*	Tannins	Tannin	79763-28-3	B	33719	31083	155420	180290	121480	122530	189950	283480	247490	444960	583750	526550	1019300	1026600	1026800	9	9	9	C17892	--
pmp000101	867.21	715.16	866.206	C45H38O18	[M+H]+	Arecatannin C1*	Tannins	Tannin	87727-69-3	B	12367	7274	45865	80229	65387	55755	149520	196370	136700	121130	129140	146780	199640	317800	189150	9	9	9	C17897	--
Hmqn001732	801.08	301.01	802.086	C34H26O23	[M-H]-	Sanguiin H7	Tannins	Tannin	-	A	84267	78004	95715	161630	145710	157830	132450	132710	165390	114440	100080	114370	101280	100820	91991	9	9	9	--	--
pmn001548	797.14	645.1	798.149	C33H34O23	[M-H]-	2-O-Trigalloyl-glucose-glucose	Tannins	Tannin	-	B	570670	497910	620060	120590	171840	148660	59968	78941	74468	60206	90231	80054	75573	78058	58262	541.75	534.5	993	--	--
pmn001534	787.1	617.08	788.107	C34H28O22	[M-H]-	1,2,3,6-Tetra-O-Galloyl-D-Glucose	Tannins	Tannin	79886-50-3	A	38211000	38887000	32890000	48968000	42252000	41805000	39562000	36782000	39000000	41561000	38356000	42586000	35868000	39196000	37846000	342240	145780	107280	C04516	--
Hmqn003158	785.09	301.01	786.092	C34H26O22	[M-H]-	Sanguiin H1	Tannins	Tannin	-	A	3985200	3248300	3542700	413030	580340	536030	1071700	1002200	1092000	1915000	1552300	1631600	1595300	1461700	1688100	9	9	9	--	--
Lmsn002071	785.08	301	786.092	C34H26O22	[M-H]-	Tellimagrandin I	Tannins	Tannin	79786-08-6	A	5931000	5557000	5653800	1538600	1357600	1369100	2309700	2767200	2675800	4831200	4803300	3543600	3740700	5011200	4833400	52018	25496	21773	C10241	--
Hmdp001587	785.09	301	786.092	C34H26O22	[M-H]-	Tercatain	Tannins	Tannin	103744-87-2	A	6727800	6711500	6188600	1357100	1183400	1620500	2525600	3540300	3279800	4574700	4430600	3766800	4404800	3769800	4764600	51370	22251	30092	--	--
Cmhn002756	785.07	633.06	786.092	C34H26O22	[M-H]-	Heterophylliin A	Tannins	Tannin	87687-52-3	B	6106700	5791200	7047000	3746900	4081200	4626400	5441300	5895100	6864200	7894100	8251800	8537000	6742600	7751400	10301000	68351	50020	40957	--	--
Lmsn001369	783.07	301	784.076	C34H24O22	[M-H]-	Granatin A	Tannins	Tannin	73683-70-2	A	5929300	5484200	6343900	9837400	10918000	9408000	8462600	8484700	9168800	8064200	7649600	8160800	7243600	8020000	8188000	9	9	9	--	--
Lmhn002953	783.07	450.99	784.075	C34H24O22	[M-H]-	Pedunculagin	Tannins	Proanthocyanidins	113866-64-1	B	13603	17266	23960	101520	85896	76064	382280	225670	374970	665500	601500	594540	624580	722210	582940	9	9	9	C10236	--
Cmhn001369	783.07	481.06	784.075	C34H24O22	[M-H]-	Casuariin	Tannins	Tannin	79786-04-2	A	1739200	1564400	1653300	1912900	1657000	1931000	1708900	1670000	1329000	1405900	1542300	1214900	1555700	1236200	1989300	9	9	9	--	--
HJN094	729.15	407.07	730.153	C37H30O16	[M-H]-	Galloylprocyanidin B4	Tannins	Proanthocyanidins	-	B	160900	208270	666160	815300	745150	629220	1206900	1896700	1209400	1314200	1273000	1531600	1787700	2592500	1743200	12527	13071	17246	--	--
Lmhn002727	729.15	577.13	730.152	C37H29O16	[M-H]-	(EC→EC)g(1)	Tannins	Proanthocyanidins	-	B	229670	265100	867420	768830	904900	698900	1278600	1704000	1437000	1652900	1530300	1922800	1888800	1903700	1826800	51258	12664	15320	--	--
Cmhn000855	649.07	481.06	650.075	C27H22O19	[M-H]-	Valoneoyl-D-glucose	Tannins	Tannin	-	A	165920	169410	138310	2426800	2150700	2079100	5084500	4759500	4596000	6228800	7006100	5969800	8571900	8803400	9336800	4609.7	5876.5	14451	--	--
Hmdp001663	637.1	153.01	636.097	C27H24O18	[M+H]+	1,2,6-Tri-O-galloyl-glucose*	Tannins	Tannin	-	A	492520	473880	396320	108760	112760	133070	226100	209570	297060	378800	348910	367870	404160	358170	515170	23158	11061	29021	C04360	--
Lmfn001337	635.09	169.01	636.096	C27H24O18	[M-H]-	1,2,3-Tri-O-galloyl-D-glucose*	Tannins	Tannin	-	A	2231900	2363100	1941400	727930	719880	721960	600390	585630	647110	671500	587720	670560	610190	562880	568870	9	9	9	--	--
Hmqn003212	633.08	301.01	634.081	C27H22O18	[M-H]-	Sanguiin H4	Tannins	Tannin	-	A	5722400	5170900	4654900	9370100	8967400	7804600	10249000	9652000	13568000	14346000	13775000	10028000	15438000	16537000	17369000	82513	74748	112830	--	--
Wmhn003138	633.07	301	634.081	C27H22O18	[M-H]-	Isostrictinin	Tannins	Tannin	87392-62-9	B	1996100	1843900	1484600	5890500	4325200	5448800	5136700	5285600	5775600	6746400	6966400	4954100	4781800	5255800	5339200	91898	69474	197930	--	--
Wmhn003618	633.07	301	634.081	C27H22O18	[M-H]-	Galloyl-ellagyl-glucose	Tannins	Tannin	-	B	7913900	7066200	8281300	15375000	15959000	14023000	14738000	15124000	17025000	17843000	21653000	20204000	21764000	20138000	20715000	171750	213990	483570	--	--
Lmsn002110	633.07	301	634.081	C27H22O18	[M-H]-	Corilagin	Tannins	Tannin	23094-69-1	B	8511900	7764200	8575500	13997000	20540000	15016000	15276000	17415000	14854000	18988000	21380000	18083000	22851000	20451000	26552000	329850	206250	479130	C10219	--
Cmhn001271	633.08	301	634.08	C27H22O18	[M-H]-	Gemin D	Tannins	Tannin	84744-46-7	A	1419400	1812700	1318500	3635800	4721300	3483200	4089300	5091100	5166400	3280900	6364800	4374500	3968600	4344700	4566800	93055	52063	204470	--	--
Lmhn002379	633.07	301	634.079	C27H22O18	[M-H]-	Strictinin	Tannins	Tannin	517-46-4	A	6734800	5677800	5430300	11333000	11641000	11943000	13474000	11452000	13703000	13991000	15954000	13673000	20255000	17497000	18602000	72405	74174	165230	--	--
Lmyp003191	617.08	153.02	616.07	C27H20O17	[M+H]+	Phyllanemblinin A	Tannins	Tannin	-	A	1960500	2203700	1729500	3929100	3299200	2999500	2666700	2150600	2615900	2700100	2909800	3078300	1953400	1879600	2090100	39203	22985	19229	--	--
Cmhn002280	592.21	403.17	593.211	C28H35NO13	[M-H]-	Glansreginin A	Tannins	Tannin	860267-30-7	A	15198	1296.3	2601.9	879.18	6167	12151	3792800	4952800	5864900	7431800	7221800	7835300	9949500	13959000	6540500	66303000	68393000	65896000	--	--	pme1286
HJN074	591.15	289.07	592.158	C31H28O12	[M-H]-	Procyanidin A6	Tannins	Proanthocyanidins	-	B	36694	29755	93385	61743	47474	57486	123130	158390	125870	121420	128450	150300	272450	263410	219680	9	9	9	--	--
pmp000275	581.17	139.04	580.158	C30H28O12	[M+H]+	Gambiriin A1	Tannins	Tannin	76250-49-2	B	9	9	9	18671	12778	16883	100560	92980	111750	88189	104170	133110	178660	184660	237420	9	9	9	C17772	--
pmn001667	577.14	407.1	578.142	C30H26O12	[M-H]-	Procyanidin B4	Tannins	Proanthocyanidins	29106-51-2	A	78260	43695	202330	251690	218200	174680	631960	627700	782840	810760	823800	1118700	1320900	1520600	1403700	14171	9594.6	23803	C10238	--
mws0836	577.14	425.1	578.142	C30H26O12	[M-H]-	Procyanidin B1	Tannins	Proanthocyanidins	20315-25-7	A	65077	51082	226050	891290	870660	757700	1695100	2111600	1795900	1406000	1695100	2149300	2365200	3296200	2619700	36803	63570	135230	--	--
pme0434	577.14	407.1	578.142	C30H26O12	[M-H]-	Procyanidin B2	Tannins	Proanthocyanidins	29106-49-8	A	406850	334080	1090400	1383800	931340	1043000	1354000	1746000	1462300	1506100	1603000	2126700	3511200	3842300	3096900	44841	35399	183570	C17639	--
pme0436	577.14	407.1	578.142	C30H26O12	[M-H]-	Procyanidin B3	Tannins	Proanthocyanidins	23567-23-9	A	95504	60472	317370	1341500	1186100	1000600	2828200	3054400	2829100	2325800	2581900	3186400	4048900	4352700	3605500	66546	67720	181180	--	--
pmn001527	487.18	124	488.189	C22H32O12	[M-H]-	Di-O-galloyl Methyl gallate	Tannins	Tannin	-	A	2277900	2123300	1995000	400270	515650	525540	955560	990100	1472800	1561000	1509300	1250500	373750	504700	764770	9	9	9	--	--
pmn001526	483.08	169.01	484.085	C20H20O14	[M-H]-	1,6-Di-O-Galloyl-D-Glucose	Tannins	Tannin	-	A	29366000	29090000	30203000	8007200	8730200	8176400	6127200	7484400	7000200	6963700	7981600	6899600	6449200	6299400	6606500	181280	145250	337040	C04101	--
pmn001629	483.08	169	484.085	C20H20O14	[M-H]-	Digalloylglucose	Tannins	Tannin	-	A	11316000	16420000	15336000	10268000	10324000	11846000	22222000	24259000	22459000	31674000	37606000	30456000	44737000	38441000	42931000	167600	126380	493270	--	--
Hmdn001667	463.05	300.99	464.06	C20H16O13	[M-H]-	Ellagic acid-4-O-glucoside	Tannins	Tannin	-	A	352600	433930	359080	4164700	4855500	4699200	7216000	6729600	8040600	8469900	9857800	8188000	13907000	10024000	17216000	227340	175810	404890	--	--
Lmsn002494	433.04	301	434.049	C19H14O12	[M-H]-	Ellagic acid-4-O-Xyloside	Tannins	Tannin	139163-18-1	A	12730000	11016000	11390000	38443000	41605000	31367000	51676000	50826000	55660000	52884000	57573000	58728000	65146000	68765000	70914000	2327600	1720600	3194300	--	--
Cmhn002057	403.16	343.14	404.168	C18H28O10	[M-H]-	2,7-Dimethyl-2,4-diene-deca-α,x-diacid 8-O-β-glucoside	Tannins	Tannin	-	A	18055	19382	14177	250450	161490	232780	33334	54773	32271	26645	31304	39633	24374	55956	56963	54022	59791	41824	--	--
Cmsn000894	361.08	211.03	362.084	C14H18O11	[M-H]-	7-O-Galloyl-D-sedoheptulose	Tannins	Tannin	-	A	40717	42606	39582	123680	150340	131340	185670	169940	241780	203770	184350	168370	141770	138410	148210	9	9	9	--	--
pmn001519	335.04	124	336.048	C15H12O9	[M-H]-	Galloyl Methyl gallate	Tannins	Tannin	-	A	138940000	134960000	140140000	49910000	65499000	57574000	96764000	96532000	120250000	106920000	109720000	92161000	47753000	55115000	74886000	333780	150980	221440	--	--
Hmln000659	331.07	169.01	332.075	C13H16O10	[M-H]-	3-O-Galloyl-D-glucose*	Tannins	Tannin	-	A	73001000	82467000	91000000	55034000	47281000	60053000	32693000	29321000	34171000	31226000	29534000	27306000	42319000	47048000	47781000	247360	270400	760060	--	--
Lmfn000604	331.07	169.01	332.074	C13H16O10	[M-H]-	6-O-Galloyl-D-glucose*	Tannins	Tannin	13186-19-1	A	76469000	60792000	79201000	48621000	49360000	56397000	30718000	27088000	32716000	28792000	29011000	24582000	41859000	47095000	46875000	183730	202330	510360	--	--
Zmhn001703	331.07	169.02	332.074	C13H16O10	[M-H]-	5-O-Galloyl-D-hamamelose*	Tannins	Tannin	-	A	35755000	35800000	40431000	28436000	31515000	34683000	23680000	20999000	26641000	22603000	25317000	21083000	33089000	40817000	43335000	278380	296670	836530	--	--
pmn001518	331.07	169.01	332.074	C13H16O10	[M-H]-	1-O-Galloyl-D-glucose*	Tannins	Tannin	58511-73-2	A	11137000	14343000	8597000	66985000	72493000	78286000	76580000	71320000	83145000	86864000	89033000	82765000	83615000	80298000	95612000	5831800	6227500	7547900	C01158	--
pmn001513	321	125	322.021	C14H10O9	[M-H]-	Digallic Acid	Tannins	Tannin	536-08-3	B	74894000	74771000	74621000	2733100	3368300	3504800	4656700	5662000	6417900	9918000	7883300	6060600	5095500	6115300	11010000	71709	54195	84425	C01572	--
Lmfp001509	317.09	153.02	316.079	C13H16O9	[M+H]+	1-O-Galloyl-rhamnose	Tannins	Tannin	-	B	457830	387250	294100	101410	71697	118970	60414	61303	80281	60669	64384	38145	17994	36627	42440	9	9	9	--	--
pme2246	301	185.02	302.006	C14H6O8	[M-H]-	Ellagic acid	Tannins	Tannin	476-66-4	A	5991400	4555300	4864100	8361700	8343500	8889500	11207000	11009000	11444000	13010000	15321000	11879000	19418000	20842000	22494000	358380	201950	141730	C10788	--
pme0310	197.05	124.02	198.053	C9H10O5	[M-H]-	Ethyl gallate	Tannins	Tannin	831-61-8	B	4692700	5665200	4800900	370450	422550	432790	122000	100640	134810	83554	87876	75263	65292	64911	58605	9	9	9	--	--
Lmyn002788	183.03	124.02	184.037	C8H8O5	[M-H]-	Methyl gallate	Tannins	Tannin	99-24-1	A	34713000	33852000	27573000	19084000	21901000	20818000	23462000	23377000	26273000	26221000	26345000	20341000	15859000	16597000	20743000	297060	166410	829620	--	--
pme0309	183.03	124	184.037	C8H8O5	[M-H]-	3-O-Methylgallic Acid	Tannins	Tannin	3934-84-7	A	61661000	59590000	61718000	34012000	36370000	34994000	43204000	42714000	49637000	43880000	45091000	39842000	28779000	29857000	32437000	436540	414130	1104500	C05616	--
mws0024	169.01	125	170.022	C7H6O5	[M-H]-	Gallic acid	Tannins	Tannin	149-91-7	A	7872200	8464600	8376600	2062400	2146300	2293200	1521900	1425600	1576000	1478600	1569700	1430900	1273900	1200900	1262300	36098	26569	46059	C01424	--
Lmxp011770	279.16	149.02	278.152	C16H22O4	[M+H]+	Diisobutyl phthalate*	Phenolic acids	Phenolic acids	84-69-5	A	13560000	11732000	12788000	11989000	13985000	10797000	13289000	12236000	13691000	17116000	20162000	17351000	14714000	15204000	15154000	9504600	9657900	8949800	C15205	--
Lmlp012720	279.16	149.02	278.152	C16H22O4	[M+H]+	Dibutyl phthalate*	Phenolic acids	Phenolic acids	84-74-2	A	13315000	13053000	12951000	12066000	13888000	9827200	13074000	11905000	14320000	17552000	20356000	16689000	14829000	15232000	14557000	9306200	8930600	8939400	C14214	--
pmb3142	299.1	137.1	300.085	C13H16O8	[M-H]-	Salicylic acid-2-O-glucoside	Phenolic acids	Phenolic acids	10366-91-3	B	2292600	2137300	2086000	6344000	7427900	5815100	10144000	9514300	9807300	10778000	11707000	13213000	11538000	13431000	13772000	7370200	8512300	8735300	--	--
pmn001517	329.12	167	330.131	C15H22O8	[M-H]-	3,4,5-Trimethoxyphenyl-1-O-Glucoside	Phenolic acids	Phenolic acids	-	B	946900	1078900	940180	6429900	7245100	6623400	13361000	16246000	14328000	17268000	19090000	19338000	18597000	23327000	21343000	7098500	7502900	7996400	--	--
pme2828	140	99	139.027	C6H5NO3	[M+H]+	4-Nitrophenol	Phenolic acids	Phenolic acids	100-02-7	B	5565600	6207400	5384400	4644800	4879000	6860800	6573700	7290100	6237600	1724200	8280100	5465100	5727200	4362900	5388300	2166100	10829000	11574000	C00870	--
pme0085	359.08	196.7	360.084	C18H16O8	[M-H]-	Rosmarinic acid	Phenolic acids	Phenolic acids	537-15-5	B	9	9	9	39216	55344	46454	60858	87712	71651	153610	133520	116260	179230	264460	138360	636370	865360	661610	C01850	ko00350,ko01100
pme0281	165.02	121.03	166.027	C8H6O4	[M-H]-	Terephthalic acid	Phenolic acids	Phenolic acids	100-21-0	B	513120	584860	620770	325810	380360	345560	528280	614420	374450	585510	520590	560950	291020	212690	254490	627190	607820	595150	C06337	ko01100
mws0749	137.02	93	138.032	C7H6O3	[M-H]-	4-Hydroxybenzoic acid	Phenolic acids	Phenolic acids	99-96-7	A	2163800	2425200	2572700	452010	496930	547450	576200	566410	641610	1085400	1253500	950150	1015800	1202500	1296300	616760	690730	639880	C00156	ko00130,ko00790,ko01100,ko01110
pme1816	353.09	191	354.095	C16H18O9	[M-H]-	Neochlorogenic acid (5-O-Caffeoylquinic acid)*	Phenolic acids	Phenolic acids	906-33-2	A	44494000	48829000	48980000	51273000	51882000	50918000	20633000	23944000	22029000	13090000	14557000	15275000	9866200	10237000	8296600	570780	571960	526680	C17147	--
pmp001086	127.04	97	126.032	C6H6O3	[M+H]+	5-Hydroxymethylfurfural	Phenolic acids	Phenolic acids	67-47-0	B	87442	55775	63462	195150	124070	108940	57731	66466	45414	46895	77061	104660	84443	91593	97906	561210	374860	472660	C11101	--
HJN037	183.03	124.02	184.037	C8H8O5	[M-H]-	4-O-Methylgallic Acid	Phenolic acids	Phenolic acids	4319-02-2	A	63853000	64882000	58693000	35245000	36940000	37029000	42071000	47393000	49393000	45514000	45816000	36871000	27897000	30644000	31522000	525390	381560	1239300	--	--
Lmhn003240	237.04	121.03	238.048	C11H10O6	[M-H]-	Benzoylmalic acid	Phenolic acids	Phenolic acids	22138-51-8	A	1535100	1550100	1460200	3358400	3168900	3387900	2336000	2673700	2630800	619780	676290	658080	456200	460260	508010	488670	477030	482920	--	--
mws0178	353.09	191.01	354.095	C16H18O9	[M-H]-	Chlorogenic acid (3-O-Caffeoylquinic acid)*	Phenolic acids	Phenolic acids	327-97-9	A	42316000	43353000	40760000	50530000	48232000	44821000	18746000	18720000	20074000	12696000	12521000	13541000	9349700	8582900	7269800	444000	505610	529380	C00852	ko00940,ko00941,ko00945,ko01110
pmp001285	149.02	65.04	148.016	C8H4O3	[M+H]+	Phthalic anhydride	Phenolic acids	Phenolic acids	85-44-9	A	620900	488020	526290	482820	559140	425770	542170	463690	579640	704910	866310	736100	601960	623010	604570	432160	405110	370800	--	--
pmb2871	315.07	153	316.079	C13H16O9	[M-H]-	1-O-Gentisoyl-D-glucoside	Phenolic acids	Phenolic acids	23445-11-6	A	49912	56105	55666	153490	159450	153770	519790	517720	590690	1306300	1450100	937530	932180	1312500	827030	423070	632920	514450	--	--
Hmgn001653	137.02	93.04	138.032	C7H6O3	[M-H]-	Protocatechualdehyde	Phenolic acids	Phenolic acids	139-85-5	A	1537500	1671100	1660000	304440	353490	306120	381310	330370	438980	810060	824630	552850	724870	745200	819390	350810	473020	415320	C16700	ko00950
Lmbn013410	205.16	189.13	206.167	C14H22O	[M-H]-	2,4-Di-Tert-Butylphenol	Phenolic acids	Phenolic acids	96-76-4	A	417550	608360	410790	396820	400940	393100	529820	446640	463080	470380	457430	437420	360890	372370	419280	335570	353700	364760	--	--
pma6460	337.09	163.04	338.1	C16H18O8	[M-H]-	4-O-p-Coumaroylquinic acid*	Phenolic acids	Phenolic acids	32451-86-8	A	15383000	15793000	16874000	17134000	11761000	12744000	6059700	7965300	6984200	8626900	7376800	10276000	5889100	5019100	4849200	284710	312620	285040	C10441	--
Lmyn002403	313.09	101.02	314.1	C14H18O8	[M-H]-	Mandelic acid-β-glucoside	Phenolic acids	Phenolic acids	-	B	42673	72934	48262	144000	133850	164570	187990	220060	211620	224660	239870	222940	217640	234890	248880	268500	286960	263800	--	--
pmn001367	315.07	153.02	316.079	C13H16O9	[M-H]-	Protocatechuic acid-4-O-glucoside	Phenolic acids	Phenolic acids	-	A	64289	51428	55356	200650	169820	135890	588790	459900	377060	1340000	1585900	913200	987840	1249900	878030	243490	310660	260580	--	--
mws1078	138.05	92.1	137.048	C7H7NO2	[M+H]+	Anthranilic Acid	Phenolic acids	Phenolic acids	118-92-3	B	82652	72455	72858	27275	26031	30607	10025	18097	11073	9	9	9	104060	303080	110390	241760	232990	247230	C00108	ko00380,ko00400,ko00998,ko01058,ko01100,ko01110,ko01230
Lmbn002739	163.04	119.05	164.047	C9H8O3	[M-H]-	3-Hydroxycinnamic Acid*	Phenolic acids	Phenolic acids	14755-02-3	A	4450100	4920800	5610800	1476400	1249300	1447800	655270	990900	822030	519080	328540	742930	305720	224530	212850	219680	216810	152650	C12621	ko00360,ko01100
pmn001420	341.09	179.04	342.095	C15H18O9	[M-H]-	1-O-[(E)-Caffeoyl]-D-glucose	Phenolic acids	Phenolic acids	-	A	954840	1007100	934440	1212500	1085700	1042600	1126800	1276000	1200300	1576900	1860000	1655500	2191400	1952700	2120100	190330	230570	328850	--	--
pmf0440	163.08	91.1	162.068	C10H10O2	[M+H]+	4-MethoxycinnaMaldehyde	Phenolic acids	Phenolic acids	1963-36-6	B	245520	317460	276910	283920	282350	269790	284500	268040	252520	257640	231630	253790	201710	206140	220370	159370	170620	171940	C10475	--
mws0014	193.05	134.01	194.058	C10H10O4	[M-H]-	Ferulic acid	Phenolic acids	Phenolic acids	537-98-4	A	3421500	4108200	4049000	1571500	1709100	1586300	559740	582170	555760	727280	519830	369190	787670	814840	749710	152950	164270	193040	C01494	ko00940,ko01100,ko01110
NK10253223	168.06	94.06	167.058	C8H9NO3	[M+H]+	2-Amino-3-methoxybenzoic acid	Phenolic acids	Phenolic acids	3177-80-8	A	1087600	998790	1205000	496270	521320	547400	239960	284030	295730	177870	168900	175290	64773	67089	66256	151340	139890	127170	C05831	ko00380
mws2212	179.03	135.05	180.042	C9H8O4	[M-H]-	Caffeic acid	Phenolic acids	Phenolic acids	331-39-5	A	2578600	2877300	2953000	1171600	1083500	1054900	870280	840230	823490	564790	609170	659550	463430	458280	500880	128420	153000	119880	C01197	ko00940,ko01100,ko01110
mws0182	151.04	106.9	152.047	C8H8O3	[M-H]-	p-Hydroxyphenyl acetic acid	Phenolic acids	Phenolic acids	156-38-7	B	69848	57279	60530	29052	18282	27074	21755	30739	20105	68909	79365	40699	95142	98003	102460	102650	103320	118900	C00642	ko00350,ko00360,ko01100
pme2598	167.03	123.04	168.042	C8H8O4	[M-H]-	3,4-Dihydroxybenzeneacetic acid	Phenolic acids	Phenolic acids	102-32-9	B	48103	87842	43961	52621	69289	72091	23881	33703	25831	47085	38991	51493	89465	70512	98953	90395	111500	102570	C01161	ko00350,ko01100
Zmhn000785	515.16	341.11	516.169	C19H32O16	[M-H]-	Di-O-Glucosylquinic acid	Phenolic acids	Phenolic acids	-	A	6629.6	8013.8	1969.8	7625.3	17534	13009	10436	17253	18093	14361	4711.1	7916	38609	39477	31622	87363	85317	92823	--	--
mws0028	167.03	108.02	168.042	C8H8O4	[M-H]-	Vanillic acid	Phenolic acids	Phenolic acids	121-34-6	B	200530	213170	221580	48196	33156	38546	58186	63439	40043	125200	94273	81655	78303	87467	82687	76079	67970	53038	C06672	--
Lmmn001294	331.1	153.02	332.111	C14H20O9	[M-H]-	Koaburaside	Phenolic acids	Phenolic acids	41653-73-0	B	14399	22589	18568	166910	163960	176370	504830	621670	696180	1050400	1096800	1100100	1074100	1621600	1965000	58830	58801	100030	--	--
Zmhn002301	325.09	163.04	326.1	C15H18O8	[M-H]-	p-Coumaric acid-4-O-glucoside	Phenolic acids	Phenolic acids	117405-48-8	B	100260	106180	89848	106660	94084	77594	89740	70060	129460	454100	379660	260020	225840	215070	207800	57682	49949	85136	C06739	--
pme3472	271.09	107.6	272.09	C12H16O7	[M-H]-	Arbutin	Phenolic acids	Phenolic acids	497-76-7	B	23054	23690	20798	142300	142970	166010	292560	345440	396060	764200	766960	825020	2172200	2495900	3282100	53320	56393	87234	C06186	ko00010
mws0183	153.02	109.03	154.027	C7H6O4	[M-H]-	3,4-Dihydroxybenzoic acid (Protocatechuic acid)*	Phenolic acids	Phenolic acids	99-50-3	B	420280	440700	422700	130700	128560	156530	88434	73822	80913	91050	83837	85593	108470	112670	102590	49379	77979	83278	C00230	ko01100,ko01110
mws0027	197.05	123	198.053	C9H10O5	[M-H]-	Syringic acid	Phenolic acids	Phenolic acids	530-57-4	B	216120	280630	479570	137470	132010	175710	88707	98406	96426	165290	106430	184810	37348	43251	34002	44999	58367	47418	C10833	--
Hmbn002174	135.05	120.02	136.053	C8H8O2	[M-H]-	4-Hydroxyacetophenone	Phenolic acids	Phenolic acids	99-93-4	B	32730	25181	33978	19219	19785	14258	31031	36681	36274	33400	22516	21928	20235	20296	18636	42176	35642	44360	C10700	ko01100
pmb3068	337.09	173.1	338.1	C16H18O8	[M-H]-	1-O-p-Coumaroylquinic acid*	Phenolic acids	Phenolic acids	-	A	3737700	3723200	4363500	3579100	2949400	3917100	1488200	1570000	1760800	1945300	1808100	2290600	1355500	1312300	1285500	40392	49923	65845	--	--
pmb0752	369.12	177.1	368.111	C17H20O9	[M+H]+	3-O-Feruloylquinic acid	Phenolic acids	Phenolic acids	1899-29-2	A	10435000	11227000	10711000	1556800	1498700	1606100	336560	407260	433310	459820	497330	405350	261120	241800	202550	39459	46624	39488	C02572	--
Lmmn000774	343.1	181.05	344.111	C15H20O9	[M-H]-	Dihydrocaffeoylglucose	Phenolic acids	Phenolic acids	-	B	9	9	9	9	9	9	9	9	9	9	9	9	9	9	9	37765	28347	31261	--	--
Hmbn002692	517.16	175.04	518.164	C22H30O14	[M-H]-	6'-O-Feruloyl-D-sucrose	Phenolic acids	Phenolic acids	118230-77-6	B	40176	27834	37975	45105	67166	65027	7765	11794	18050	10137	7408.8	11322	9	9	9	35355	40376	42532	--	--
MA10002917	183.01	109.02	184.012	C6H4N2O5	[M-H]-	2,4-Dinitrophenol	Phenolic acids	Phenolic acids	51-28-5	B	58239	56497	52402	43942	54129	45892	45387	31006	38074	47479	46302	40435	27889	31959	27778	34178	42798	53350	C02496	--
Hmmn002544	355.1	193.05	356.111	C16H20O9	[M-H]-	Ferulic acid-4-O-glucoside	Phenolic acids	Phenolic acids	117405-51-3	B	891610	859170	869070	1206300	1108200	1151900	320490	406630	444890	255730	229030	338950	186970	168240	160310	33576	15447	22017	--	--
mws0444	152.04	108	153.043	C7H7NO3	[M-H]-	3-Aminosalicylic acid	Phenolic acids	Phenolic acids	570-23-0	B	422510	447990	450840	104610	77124	73574	25772	20893	26641	19541	18827	17823	13148	22194	20873	30983	36949	40049	--	--
Zmhn002422	355.1	193.05	356.11	C16H20O9	[M-H]-	1-O-Feruloyl-D-Glucose	Phenolic acids	Phenolic acids	-	A	8060.5	9456.7	7460.8	72281	97084	80608	216260	141620	222320	293330	300140	305140	615660	343110	543510	29647	25700	38325	C17759	--
mws0458	151.04	136	152.047	C8H8O3	[M-H]-	Vanillin	Phenolic acids	Phenolic acids	121-33-5	B	40654	79074	56687	38166	27538	26937	34697	41557	43566	25358	32475	40112	36173	43308	28065	29246	14073	25439	C00755	ko00998,ko01100,ko01110
pmb0069	122	105	121.053	C7H7NO	[M+H]+	Benzamide	Phenolic acids	Phenolic acids	55-21-0	B	508820	526060	473780	2765400	2689100	2621900	1376300	1168200	1354000	807210	849890	1373800	2814500	2892700	2561100	27587	22821	32890	C09815	--
mws0906	341.12	179	342.131	C16H22O8	[M-H]-	Coniferin	Phenolic acids	Phenolic acids	531-29-3	B	100710	174450	111360	255790	235690	288100	325140	313030	301000	257330	285710	249280	272190	292900	327370	22237	16909	42903	C00761	ko00940
mws0011	371.13	209	372.142	C17H24O9	[M-H]-	Syringin	Phenolic acids	Phenolic acids	118-34-3	B	9	9	9	71051	76303	73441	88068	108380	74350	102180	130300	195540	208900	187180	179000	21619	34960	46126	C01533	ko00940
mws4085	223.06	193	224.068	C11H12O5	[M-H]-	Sinapic acid	Phenolic acids	Phenolic acids	530-59-6	B	10768	5485.5	9316	20852	19320	23004	15314	20791	12564	69006	57416	37886	29540	34516	31742	18914	24802	29599	C00482	ko00940,ko01100,ko01110
Zmhn001926	299.08	137.02	300.084	C13H16O8	[M-H]-	1-O-Salicyl-D-glucose	Phenolic acids	Phenolic acids	60517-74-0	B	9	9	9	107910	95278	83858	213470	206920	181150	135400	157740	156510	56231	79769	102840	18653	23547	14587	--	--
mws0628	121.03	92	122.037	C7H6O2	[M-H]-	4-Hydroxybenzaldehyde	Phenolic acids	Phenolic acids	123-08-0	B	83638	88690	67685	32292	21440	22669	16985	21287	13102	17476	19072	16072	23360	16976	17723	16452	9847.8	10356	C00633	ko01100
Lmtn002565	329.11	167.03	330.095	C14H18O9	[M-H]-	1-O-Vanilloyl-D-Glucose	Phenolic acids	Phenolic acids	-	A	2877.2	4036.5	4603.2	89235	113200	75547	183100	205090	238340	355220	335240	295360	933640	962490	865640	12579	11277	21909	C20470	--
pmn001628	481.06	275	482.07	C20H18O14	[M-H]-	4,6-(S)-Hexahydroxydiphenoyl-D-glucose	Phenolic acids	Phenolic acids	23094-68-0	A	9	9	9	974940	1133000	1024800	1504500	1623300	2014500	2038000	1799600	1832200	3284100	2562100	2902500	11881	15614	36937	--	--
HJN093	451.09	313.05	452.095	C20H20O12	[M-H]-	2-O-Salicyl-6-O-Galloyl-D-Glucose	Phenolic acids	Phenolic acids	-	B	257130	299580	353460	230340	296370	220820	666600	623940	770600	803290	897950	913590	1206100	1432300	1674400	11718	10546	47466	--	--
pmb3074	337.09	191.05	338.1	C16H18O8	[M-H]-	5-O-p-Coumaroylquinic acid*	Phenolic acids	Phenolic acids	1899-30-5	A	175220	188910	273880	385170	281840	346100	186340	262450	229380	142710	143780	99240	81127	107060	96240	10268	5216.5	7087.8	C12208	ko00940,ko00941,ko00945,ko01110
Lmhn003373	253.04	137.02	254.043	C11H10O7	[M-H]-	p-Hydroxybenzoylmalic acid	Phenolic acids	Phenolic acids	-	B	18165	15969	19273	95922	81951	82456	37804	39884	42678	43375	35903	26963	9311.2	20884	7032	9912.8	14787	7981.9	--	--
Lmgn001670	137.03	108.02	138.032	C7H6O3	[M-H]-	Salicylic acid	Phenolic acids	Phenolic acids	69-72-7	A	16153	21805	22960	20341	10830	15003	25660	16867	26611	15409	13480	18150	17912	17502	18641	7990	11269	4707.1	C00805	ko00360,ko01100,ko01110,ko04075
Lmmn003663	329.09	167.04	330.095	C14H18O9	[M-H]-	5-Glucosyloxy-2-Hydroxybenzoic acid methyl ester	Phenolic acids	Phenolic acids	-	A	1724.2	1146	4631.8	76047	77343	97400	154900	190200	161280	270510	265810	296700	657240	907600	638870	7463	6914.8	9801	--	--
Zmjn002583	167.03	123.05	168.042	C8H8O4	[M-H]-	2',4',6'-Trihydroxyacetophenone	Phenolic acids	Phenolic acids	480-66-0	B	95214	79285	230250	61446	51842	68143	34106	43622	31314	77460	66248	53560	118580	101060	97601	7255.5	5690.8	5690.4	C21895	--
Zmhn004909	477.06	169.01	478.075	C21H18O13	[M-H]-	3,4-Digalloylshikimic acid	Phenolic acids	Phenolic acids	-	A	215770	235860	330130	1349300	922110	1420800	2698100	2493700	2777300	2277000	1968000	2835700	3154000	3032100	3198500	7091.5	8131.8	35925	--	--
Lmqn005937	485.15	161.02	486.153	C25H26O10	[M-H]-	Juglanoside J	Phenolic acids	Phenolic acids	-	B	77858	42192	125920	322290	261300	295010	713850	792910	687960	408350	478590	873330	678960	811090	743130	5932.4	2643.4	5556.4	--	--
Zmhn002334	355.1	193.05	356.111	C16H20O9	[M-H]-	6-O-Feruloyl-D-glucose	Phenolic acids	Phenolic acids	137887-25-3	A	121930	114070	150480	505520	485490	432840	838720	744690	829340	595140	524980	517570	354780	381720	377530	5895.5	13342	30360	--	--
NK10246509	319.09	159.04	160.052	C10H8O2	[M-H]-	2,3-Dihydroxynaphthalene	Phenolic acids	Phenolic acids	92-44-4	B	5411.7	6538.4	3807.9	4474.3	4679.8	4603.7	2904.8	4462.2	3244.4	3886.3	2745.4	3499.5	2521.3	3099	2356.3	5001.9	6700.4	8295.2	C16213	--
pmn001690	327.14	165.09	328.152	C16H24O7	[M-H]-	3-Hydroxy-4-isopropylbenzylalcohol-3-O-glucoside	Phenolic acids	Phenolic acids	-	B	9	9	9	9	9	9	18850	19719	17437	25988	37751	46811	55531	75868	73808	4525.2	3363.5	11074	--	--
pmn001511	285.1	123	286.105	C13H18O7	[M-H]-	3-Hydroxy-5-Methylphenol-1-O-Glucoside	Phenolic acids	Phenolic acids	-	B	32878	32948	47925	11618	38705	27314	59663	57871	64395	97507	97172	70499	57506	90853	79190	3821.6	8638	2880.4	--	--
mws1521	285.1	121.03	286.105	C13H18O7	[M-H]-	Salicin	Phenolic acids	Phenolic acids	138-52-3	B	9	9	9	15743	11981	10157	20280	20050	17080	45119	39364	35544	30415	40398	32211	2964.2	4911.5	2958.8	C01451	ko00010
Lmhn204620	425.09	277.03	426.095	C22H18O9	[M-H]-	Bis(p-Coumaroyl)malic acid	Phenolic acids	Phenolic acids	-	B	10407	15241	6248.7	7693.6	10666	12998	8438.7	9151.7	8937.5	5569.1	7314.2	6327.4	3341.3	3498.7	2094.3	1922.1	1118.3	2193.9	--	--
mws2213	147.05	77.01	148.052	C9H8O2	[M-H]-	Cinnamic acid	Phenolic acids	Phenolic acids	140-10-3	B	62270	58017	64206	21918	17439	17625	25603	25321	22634	33243	28789	27886	2778.9	2517	3356.5	305.77	1042.7	1277	C00423	ko00130,ko00360,ko00940,ko00998,ko01100,ko01110
mws2108	353.09	191.05	354.095	C16H18O9	[M-H]-	Cryptochlorogenic acid (4-O-Caffeoylquinic acid)*	Phenolic acids	Phenolic acids	905-99-7	A	9	9	9	131550	68873	159390	9	9	9	82255	78898	66763	44946	58850	50395	9	9	9	--	--
pmn001421	337.09	191.05	338.1	C16H18O8	[M-H]-	3-O-p-Coumaroylquinic acid*	Phenolic acids	Phenolic acids	87099-71-6	A	141080	138580	253950	353850	303110	316800	166710	207060	217260	133160	105870	166960	78250	71988	64906	9	9	9	--	--
ML10179289	105.07	77.04	122.073	C8H10O	[M+H-H2O]+	2-Phenylethanol	Phenolic acids	Phenolic acids	60-12-8	A	287520	321700	289690	1622400	1601200	1502200	839690	682570	768890	549410	516700	898720	1688800	1817500	1544600	9	9	9	C05853	ko00360
mws2120	291.01	247	292.022	C13H8O8	[M-H]-	Brevifolin carboxylic acid	Phenolic acids	Phenolic acids	18490-95-4	A	9	9	9	362820	334690	310570	711070	653300	906910	804720	737670	709440	1000800	766500	1092700	9	9	9	--	--
Zmhn005413	335.04	183.03	336.048	C15H12O9	[M-H]-	p-Dimeric galloyl methyl ester	Phenolic acids	Phenolic acids	-	A	8288100	7531600	8099000	2318100	3653000	3045800	4018800	4610800	6583400	5812200	6091700	4446400	2414200	2461200	3539500	9	9	9	--	--
Zmln001312	247.03	191.04	248.032	C12H8O6	[M-H]-	Brevifolin	Phenolic acids	Phenolic acids	477-94-1	B	375760	216130	287950	320620	284300	325890	542630	562910	574350	656370	641460	699810	734430	696440	823790	9	9	9	--	--
Hmbp001276	169.05	65.03	168.042	C8H8O4	[M+H]+	Gallacetophenone	Phenolic acids	Phenolic acids	528-21-2	A	59067	51858	53694	127230	122070	121960	128600	150520	176130	413690	325430	380120	460000	859680	1683200	9	9	9	--	--
mws1212	209.08	177.3	208.074	C11H12O4	[M+H]+	Methyl ferulate	Phenolic acids	Phenolic acids	2309-07-1	B	41443	32720	42664	335040	267730	294370	379630	332600	429860	196760	230870	215670	152810	157620	191580	9	9	9	--	--
mws1195	179.07	147.1	178.063	C10H10O3	[M+H]+	p-Coumaric acid methyl ester	Phenolic acids	Phenolic acids	3943-97-3	A	169830	152560	179460	1697000	1330200	1500300	1551800	1253700	1531900	968530	950720	1032200	706020	689980	972370	9	9	9	--	--
pmn001516	325.06	125	326.064	C14H14O9	[M-H]-	5-Galloylshikimic acid	Phenolic acids	Phenolic acids	95719-51-0	B	1285400	1281200	1121600	172040	126450	172070	63311	54786	61111	63624	40518	44166	20225	35485	32805	9	9	9	--	--
Lmhn002926	279.05	163.04	280.058	C13H12O7	[M-H]-	p-Coumaroylmalic acid	Phenolic acids	Phenolic acids	-	B	26142	13001	31499	169020	116840	170250	528730	459610	620770	406410	439460	493200	100890	143720	160350	9	9	9	--	--
pmn001707	485.33	485.33	486.335	C30H46O5	[M-H]-	Quillaic acid	Phenolic acids	Phenolic acids	631-01-6	B	51290	62339	79673	72668	73871	81838	62282	42416	52182	66842	44535	58454	9	9	9	9	9	9	C08972	--
pmb3075	319	145.1	320.09	C16H16O7	[M-H]-	3-O-p-Coumaroylshikimic acid	Phenolic acids	Phenolic acids	-	B	30591	31417	41244	43424	40539	36306	20625	23709	19240	14332	19692	22104	21386	18590	14331	9	9	9	--	--
pmb2620	207.07	133.1	208.074	C11H12O4	[M-H]-	3,4-Dimethoxycinnamic acid	Phenolic acids	Phenolic acids	14737-89-4	B	18079	16123	17497	133050	113530	114090	157310	140000	169590	97482	103540	100210	66055	70687	73120	9	9	9	--	--
Hmln002806	335.08	179.03	336.085	C16H16O8	[M-H]-	5-O-Caffeoylshikimic acid	Phenolic acids	Phenolic acids	180981-12-8	B	93893	97746	101870	96022	109250	111660	105580	75959	90443	37104	58888	61920	26451	29500	52488	9	9	9	C10434	ko00940,ko00941,ko00945,ko01100,ko01110
pme3443	207.07	192	208.074	C11H12O4	[M-H]-	Sinapinaldehyde	Phenolic acids	Phenolic acids	4206-58-0	B	4971	5571.6	4837.6	28932	29242	27985	14513	22913	15389	24827	29217	26254	42159	61384	76939	9	9	9	C05610	ko00940,ko01100,ko01110
pmb0751	321.1	147.3	320.09	C16H16O7	[M+H]+	Trans-5-O-(p-Coumaroyl)shikimate	Phenolic acids	Phenolic acids	-	B	1089300	994190	1263300	696600	596590	628320	122380	155400	161390	70210	65033	86122	68697	86323	85023	9	9	9	C02947	ko00940,ko00941,ko00945,ko01100,ko01110
Zmhn003297	495.08	343.07	496.085	C21H20O14	[M-H]-	3-O-Digalloyl quinic acid	Phenolic acids	Phenolic acids	-	A	66193	82989	78528	129800	126280	124590	160300	128080	114240	171900	143150	150030	123460	168050	170990	9	9	9	--	--
pmn001523	473.04	169	474.043	C21H14O13	[M-H]-	Trigallic acid	Phenolic acids	Phenolic acids	2131-66-0	B	417470	457650	335760	39132	51034	53189	247270	365790	317610	874320	902420	666430	280930	376640	499740	9	9	9	--	--
pmn001515	325.06	93	326.064	C14H14O9	[M-H]-	3-Galloylshikimic acid	Phenolic acids	Phenolic acids	110082-91-2	B	450350	489880	437900	59490	44918	54690	13609	12098	15114	11539	13038	11718	4313	5310.4	8061.2	9	9	9	--	--
pmn001710	521.13	359.08	522.137	C24H26O13	[M-H]-	Rosmarinic acid-3'-O-glucoside	Phenolic acids	Phenolic acids	910028-78-3	B	9	9	9	74559	95782	55836	264730	350390	226860	418110	423830	350440	292890	327700	216530	9	9	9	--	--
pmb3107	359.1	182.1	360.106	C15H20O10	[M-H]-	Glucosyringic Acid	Phenolic acids	Phenolic acids	-	B	9	9	9	9	9	9	5998.9	16447	11799	13294	22801	8275.2	16340	18590	19521	9	9	9	--	--
Lmmp003042	169.05	123.04	168.042	C8H8O4	[M+H]+	Protocatechuic Acid Methyl Ester	Phenolic acids	Phenolic acids	2150-43-8	B	9	9	9	9	9	9	35165	19874	35130	35830	39025	46454	41157	46067	38098	9	9	9	--	--
pmb0142	165.1	95.2	164.047	C9H8O3	[M+H]+	Caffeic aldehyde	Phenolic acids	Phenolic acids	141632-15-7	B	22420	23616	20188	2560.5	5915.9	6967.2	7375.1	10094	7178.3	9	9	9	5871.3	4004.9	6306.5	9	9	9	C10945	ko00940,ko01110
mws0467	165.06	119.05	166.063	C9H10O3	[M-H]-	3-(4-Hydroxyphenyl)-propionic acid	Phenolic acids	Phenolic acids	501-97-3	B	85918	88144	80854	40113	26725	31198	20651	17322	15643	14228	15586	14531	5024	5031	8979.2	9	9	9	C01744	--
mws0009	179.07	91	178.063	C10H10O3	[M+H]+	Coniferaldehyde	Phenolic acids	Phenolic acids	20649-42-7	B	49988	48913	65490	50297	45503	39415	20854	32717	28794	37451	45977	31955	16339	15293	24810	9	9	9	C02666	ko00940,ko01100,ko01110
mws2367	299.11	119	300.121	C14H20O7	[M-H]-	Salidroside	Phenolic acids	Phenolic acids	10338-51-9	B	12467	11459	15826	28482	41415	47636	38021	29932	39461	35747	36863	60064	17750	34324	54400	9	9	9	C06046	ko00350,ko01100
mws1350	181.05	151	182.058	C9H10O4	[M-H]-	Syringaldehyde; 4-Hydroxy-3,5-Dimethoxybenzaldehyde	Phenolic acids	Phenolic acids	134-96-3	B	9	9	9	3853.5	3280.8	6567	4404.2	3299	5444.2	5508	7704	1650.8	4363.2	11697	11556	9	9	9	--	--
Lmhn003223	279.05	147.04	280.058	C13H12O7	[M-H]-	Cinnamoyltartaric acid	Phenolic acids	Phenolic acids	-	B	41908	37359	52637	75071	92529	99188	203020	213660	200520	228850	171080	194200	101860	129210	132930	9	9	9	--	--
pme1439	165.05	119	164.047	C9H8O3	[M+H]+	p-Coumaric acid	Phenolic acids	Phenolic acids	501-98-4	B	9	9	9	63983	39104	51202	66040	42484	48429	24225	31012	46211	24393	40615	20681	9	9	9	C00811	ko00130,ko00350,ko00940,ko00950,ko00998,ko01100,ko01110
Lmhn003074	309.06	193.05	310.069	C14H14O8	[M-H]-	Feruloylmalic acid	Phenolic acids	Phenolic acids	-	B	9	9	9	5753.5	4115.8	5463.8	10329	10066	7470.5	7922.2	13359	12204	15408	16073	18345	9	9	9	--	--
Lmdn003756	193.05	135.05	194.058	C10H10O4	[M-H]-	Methyl caffeate	Phenolic acids	Phenolic acids	3843-74-1	B	4164.6	4806.9	3026.9	13521	16300	19965	11418	17239	14199	13786	10819	8550.4	9562	8384.5	7665.3	9	9	9	C10477	--
pmp000091	445.15	177.05	444.142	C23H24O9	[M+H]+	1,3-O-Diferuloylglycerol	Phenolic acids	Phenolic acids	83008-46-2	B	17168	12562	12464	4263.4	4413.2	7696.6	1990.1	2137.7	1348.7	3218.4	1201.8	2359.8	5058.4	6957.3	3964.2	9	9	9	--	--
Zmhn001883	329.09	209.04	330.095	C14H18O9	[M-H]-	Vanillic acid-4-O-glucoside	Phenolic acids	Phenolic acids	32142-31-7	B	10962	12161	13187	4460.5	9074.8	7111.7	9355.6	7696	6638.9	24171	15823	15476	24406	51029	70999	9	9	9	--	--
pmn001739	519.15	183.1	520.158	C25H28O12	[M-H]-	6'-Trans-Cinnamoyl-8-epikingisidic acid	Phenolic acids	Phenolic acids	-	B	9	9	9	2684.5	2894.9	2318.4	5969.9	6477.3	7199.2	7403.3	7606.1	9044.4	9547.4	11747	13336	9	9	9	--	--
pmb3061	499.15	163.1	500.153	C22H28O13	[M-H]-	5-O-p-Coumaroylquinic acid O-glucoside	Phenolic acids	Phenolic acids	-	B	425130	348600	368550	1489500	1401900	1355700	199300	217510	255080	26275	24084	30295	7527.8	10418	8735.6	9	9	9	--	--
pmn001669	237.08	147	238.084	C12H14O5	[M-H]-	Methyl sinapate	Phenolic acids	Phenolic acids	20733-94-2	B	9	9	9	4361.7	3630.5	4175.6	7277.5	7299.6	7546.4	9595	10471	11130	6004.1	6074.6	11256	9	9	9	--	--
HJAP048	213.07	195.07	212.068	C10H12O5	[M+H]+	2,4,5-Trimethoxybenzoic acid	Phenolic acids	Phenolic acids	-	B	9	9	9	8908	6536.7	7524.8	27253	37856	30069	19388	29256	30586	22201	11887	13584	9	9	9	--	--
Lmhn003802	561.13	337.06	562.132	C26H26O14	[M-H]-	Sinapoylsinapoyltartaric acid	Phenolic acids	Phenolic acids	-	B	9	9	9	9	9	9	17419	19316	14003	15879	17089	25448	24315	20448	13387	9	9	9	--	--
Zmyn002919	135.04	91.05	136.052	C8H8O2	[M-H]-	2-Methylbenzoic acid	Phenolic acids	Phenolic acids	118-90-1	B	18468	13467	14990	4291.9	1435.2	2989.7	915.12	2153	1183.3	9	9	9	9	9	9	9	9	9	C07215	ko01100
mws1512	211.06	124	212.068	C10H12O5	[M-H]-	Propyl gallate	Phenolic acids	Phenolic acids	121-79-9	B	168340	176200	163740	14445	13920	15315	678.92	2277	2950.8	9	9	9	9	9	9	9	9	9	C11155	--
pmp000086	269.1	177.05	268.095	C13H16O6	[M+H]+	1-Feruloyl-sn-glycerol	Phenolic acids	Phenolic acids	-	B	223810	202280	315950	28143	24520	28376	22852	20487	15670	15497	28034	15906	9	9	9	9	9	9	--	--
mws1014	209.04	149.1	208.037	C10H8O5	[M+H]+	Fraxetin (7,8-Dihydroxy-6-methoxycoumarin)	Lignans and Coumarins	Coumarins	574-84-5	B	9	9	9	412010	676290	693700	2073400	1908100	2611800	3278500	2679800	2847800	3703600	3337400	2659800	364380	495950	538440	C09265	--
pmb0382	339.09	177.2	338.079	C19H14O6	[M+H]+	O-Feruloyl 4-hydroxycoumarin	Lignans and Coumarins	Coumarins	-	B	294550	95726	298710	14909000	15274000	13407000	16453000	14863000	17263000	12474000	11671000	15694000	16391000	15726000	15940000	345790	277010	547950	--	--
Zmjn003263	191.03	81.03	192.042	C10H8O4	[M-H]-	6,8-Dihydroxy-3-methylisocoumarin	Lignans and Coumarins	Coumarins	1204-37-1	B	31481	35135	25407	38046	41124	37084	35305	31230	35424	33992	31133	33309	28116	25107	28224	38931	39617	37769	C03830	--
pmp000682	538.22	359.14	520.168	C26H32O11	[M+NH4]+	Matairesinol-4'-O-glucoside (Matairesinoside)	Lignans and Coumarins	Lignans	23202-85-9	B	9	9	9	14390	13170	17822	96559	90310	104320	129880	152760	135110	150350	175990	175910	11432	11374	11142	--	--
Lmbp003825	325.09	163.04	324.085	C15H16O8	[M+H]+	Skimmin (7-Hydroxycoumarin-7-O-glucoside)	Lignans and Coumarins	Coumarins	93-39-0	B	9	9	9	99550	99215	166460	462510	250250	356490	201050	297390	306380	376770	344010	408450	10899	8126.6	11625	--	--
mws1077	355.1	193.05	354.095	C16H18O9	[M+H]+	Scopoletin-7-O-glucoside (Scopolin)	Lignans and Coumarins	Coumarins	531-44-2	B	83770	102620	95085	330430	306070	299500	485160	461210	507750	834850	667360	630010	713730	674000	724290	9	9	9	C01527	ko00940,ko01110
Lmgp003270	369.16	177.06	368.074	C16H16O10	[M+H]+	Scopoletin-7-O-glucuronide	Lignans and Coumarins	Coumarins	132752-65-9	B	175500	176810	180930	123790	90325	105000	43782	41493	36839	44864	46437	46359	32435	33065	41646	9	9	9	--	--
pmn001378	519.19	357.14	520.194	C26H32O11	[M-H]-	Pinoresinol-4-O-glucoside	Lignans and Coumarins	Lignans	41607-20-9	B	9	9	9	32952	25183	23770	34333	39879	42618	29972	28220	45596	31712	34372	45714	9	9	9	C17529	--
pmb0478	455.15	147.4	454.148	C21H26O11	[M+H]+	Coumarin O-rutinoside	Lignans and Coumarins	Coumarins	-	B	36601	40232	44679	40488	56224	50594	45045	43654	45462	25831	28226	21549	9754.4	12043	11005	9	9	9	--	--
Hmlp003129	359.15	137.06	358.142	C20H22O6	[M+H]+	Matairesinol	Lignans and Coumarins	Lignans	580-72-3	B	9	9	9	7361.1	8020.3	5759.5	27149	25805	34429	26540	28225	36101	5206.3	7705.2	5867.7	9	9	9	C10682	ko00998,ko01100,ko01110
mws0097	357.13	151	358.142	C20H22O6	[M-H]-	Pinoresinol	Lignans and Coumarins	Lignans	487-36-5	B	7491.1	5043.8	9912.4	6864.1	7506.9	8843	3222	3638.2	3701.7	2279.8	2857.4	3440.4	1632.8	2741	2145.9	9	9	9	C05366	ko00998,ko01100,ko01110
pmn001372	711.25	549.2	712.258	C33H44O17	[M-H]-	Medioresinol-4,4'-di-O-glucoside	Lignans and Coumarins	Lignans	88142-63-6	B	9	9	9	24158	16786	19710	46498	45382	39720	25605	14144	53142	55176	60124	50012	9	9	9	--	--
pme2993	193.05	133	192.042	C10H8O4	[M+H]+	Scopoletin (7-Hydroxy-5-methoxycoumarin)	Lignans and Coumarins	Coumarins	92-61-5	B	9	9	9	113890	147080	129600	119810	148080	155270	9	9	9	9	9	9	9	9	9	C01752	ko00940,ko01110
mws4108	353.14	189.1	352.131	C21H20O5	[M+H]+	1-Methoxyphaseollin	Lignans and Coumarins	Coumarins	157226-48-7	B	20134	16197	15656	15918	17976	13525	16472	16706	10997	7090.2	6489.3	8029.4	9	9	9	9	9	9	--	--
