# Supplementary material for: Metabolome and Transcriptome Profiling Unveil the Mechanisms of Polyphenol Synthesis in the Developing Endopleura of Walnut (Juglans regia L.)
Source: Int J Mol Sci. 2022 Jun 14;23(12):6623. doi: 10.3390/ijms23126623 (PMC9224426; doi:10.3390/ijms23126623)
Supplement: Supplementary file 1 [file ijms-23-06623-s001.zip › ijms-1741232-supplementary/Supplementary Table S3.xlsx]

## Sheet: Sheet1
Table S3 Correlation of polyphenol-related metabolites in the endopleura
Metabolites	Phenylalanine	Naringenin chalcone	Naringenin	Catechin	Epicatechin	Proanthocyanidin	Kaempferol	Quercetin
Phenylalanine	1
Naringenin chalcone	-0.556*	1
Naringenin	-0.426	0.949**	1
Catechin	-0.772**	0.369	0.287	1
Epicatechin	-0.775**	0.351	0.317	0.934**	1
Proanthocyanidin	-0.818**	0.478	0.421	0.967**	0.949**	1
Kaempferol	-0.818**	0.541*	0.456	0.927**	0.945**	0.950**	1
Quercetin	-0.964**	0.592*	0.472	0.872**	0.872**	0.907**	0.921**	1
Note:* and ** represent significant difference at 0.05 and 0.01 level, respectively.
