# Supplementary material for: Metabolome and Transcriptome Profiling Unveil the Mechanisms of Polyphenol Synthesis in the Developing Endopleura of Walnut (Juglans regia L.)
Source: Int J Mol Sci. 2022 Jun 14;23(12):6623. doi: 10.3390/ijms23126623 (PMC9224426; doi:10.3390/ijms23126623)
Supplement: Supplementary file 1 [file ijms-23-06623-s001.zip › ijms-1741232-supplementary/Supplementary Table S4.xlsx]

## Sheet: Sheet1
Table S4 Co-expression network for MYB111
Gene ID	Arabidopsis orthologs	Description
Jr02G12175	MYB111	Transcription factor MYB111; Flavonol-specific transcription activator involved in the regulation of several genes of flavonoid biosynthesis. Activates the expression of CHS, CHI, F3H and FLS1. Controls flavonol biosynthesis primarily in cotyledons and leaves. Confers tolerance to UV-B.
Jr06G10616	NAP	NAC-like, activated by AP3/PI. Transcription activator that binds to, and transactivates the promoter of the abscisic aldehyde oxidase AAO3. Promotes chlorophyll degradation in leaves by enhancing transcription of AAO3, which leads to increased levels of the senescence-inducing hormone abscisic acid (ABA). Involved in the control of dehydration in senescing leaves.
Jr03G10992	NAC6	Encodes a NAC-domain transcription factor. Positively regulates aging-induced cell death and senescence in leaves. This gene is upregulated in response to salt stress in wildtype as well as NTHK1 transgenic lines. It was also upregulated by ABA, ACC and NAA treatment.
Jr07G11827	ATR1	Encodes a cyp450 reductase likely to be involved in phenylpropanoid metabolism.
Jr03G10800	PMAT2	HXXXD-type acyl-transferase family protein; encodes a malonyltransferase that may play a role in phenolic xenobiotic detoxification. The mRNA is cell-to-cell mobile.
Jr02G11692	PP2CA	Encodes protein phosphatase 2C. Negative regulator of ABA signalling. Expressed in seeds during germination. mRNA up-regulated by drought and ABA.
Jr03G10447	AT4G40020	Myosin heavy chain-related protein.
Jr03G10683	CM1	Chorismate mutase 1, chloroplastic; L-ascorbate peroxidase; May play a role in chloroplast biogenesis.
Jr03G11231	BPL3	ACD11 binding partner, negatively regulates ROS-mediated defense response.
Jr03G11784	GNAT6	Acyl-CoA N-acyltransferases (NAT) superfamily protein. Its function is described as N-acetyltransferase activity.
Jr03G12142	RAF32	Protein kinase superfamily protein. Its function is described as protein serine/threonine/tyrosine kinase activity, kinase activity. Involved in protein amino acid phosphorylation.
Jr03G12761	FBX92	FBX92 is an F-box containing protein. Overexpression produces plants with smaller leaves while reduced expression is correlated with increased leaf size and increased rates of cell proliferation.
Jr03G13389	AT5G62150	Peptidoglycan-binding LysM domain-containing protein. Involved in cell wall macromolecule catabolic process.
Jr04G10459	HIR1	SPFH/Band 7/PHB domain-containing membrane-associated protein family. Located in plasma membrane, vacuole.
Jr03G13338	HIR3	SPFH/Band 7/PHB domain-containing membrane-associated protein family.Involved in N-terminal protein myristoylation.
Jr04G10587	AT5G62910	RING/U-box superfamily protein. Its function is described as zinc ion binding. Located in chloroplast.
Jr05G10958	AT3G25640	MIZU-KUSSEI-like protein (Protein of unknown function, DUF617).
Jr05G11412	AT1G01240	Transmembrane protein.
Jr05G11835	DJC65	Chaperone DnaJ-domain superfamily protein; Its function is described as heat shock protein binding; Involved in protein folding; Located in chloroplast
Jr06G10282	AT3G26130	Cellulase (glycosyl hydrolase family 5) protein.Involved in carbohydrate metabolic process.
Jr06G11471	BETA-UP	PYD3 encodes a beta-ureidopropionase has been shown to convert beta-ureidopropionate into beta-alanine. It localizes to the cytosol and plays an important role in uracil degradation.
Jr07G12030	AT2G25770	Polyketide cyclase/dehydrase and lipid transport superfamily protein
Jr07G12356	CIPK5	Encodes CBL-interacting protein kinase 5
Jr08G11997	AT4G31860	Protein phosphatase 2C family protein. Its function is described as protein serine/threonine phosphatase activity.
Jr10G10527	NARS1	NAC domain containing protein 2. Transcription factor of the NAC family (Probable). Together with NAC018/NARS2, regulates embryogenesis by regulating the development and degeneration of ovule integuments, a process required for intertissue communication between the embryo and the maternal integument.
Jr11G11478	RHC1	Encodes a plasma membrane localized MATE type transporter that is involved in CO2 signaling during stomatal aperture regulation. RHC1 regulates HT1 which phosphorylates OST1, a kinase that regulates the SLAC1 anion channel and thus stomatal closing.
Jr12G11231	HGO	Encodes a homogentisate 1,2-dioxygenase that can convert homogentisate to malylacetoacetate and is likely to be involved in tyrosine catabolism.
Jr12G11270	AT3G15260	Protein phosphatase 2C family protein; Its function is described as protein serine/threonine phosphatase activity, catalytic activity
Jr13G11699	NET4A	Kinase interacting (KIP1-like) family protein; plant-specific actin binding protein. Associates with F- actin at the tonoplast. May be part of a membrane-cytoskeletal adapter complex.
Jr14G10243	CYSB	Encodes a protein with cysteine proteinase inhibitor activity. Overexpression increases tolerance to abiotic stressors (i.e.salt,osmotic, cold stress).
Jr14G11112	AT1G08230	Codes for a H+-driven, high affinity gamma-aminobutyric acid (GABA) transporter. Localized at the plasma membrane. In planta, AtGAT1 expression was highest in flowers and under conditions of elevated GABA concentrations such as wounding.
Jr15G11892	AEP3	Vacuolar-processing enzyme gamma-isozyme; Encodes a vacuolar processing enzyme belonging to a novel group of cysteine proteinases that is expressed in vegetative organs and is upregulated in association with various types of cell death and under stressed conditions. They are essential in processing seed storage proteins and for mediating the susceptible response of toxin-induced cell death.
Jr16G10449	PYD1	Encodes a protein predicted to have dihydropyrimidine dehydrogenase activity. Its activity has not been demonstrated in vivo, but, it is required for efficient uracil catabolism in Arabidopsis. It localizes to the plastid.
Jr16G11136	AT5G64780	holocarboxylase synthetase
Jr14G10946	AT4G12070	Uncharacterized protein.
Jr07G10769		--NA---
Jr01G10590		--NA---
Jr07G10820		--NA---
