# Supplementary material for: Metabolome and Transcriptome Profiling Unveil the Mechanisms of Polyphenol Synthesis in the Developing Endopleura of Walnut (Juglans regia L.)
Source: Int J Mol Sci. 2022 Jun 14;23(12):6623. doi: 10.3390/ijms23126623 (PMC9224426; doi:10.3390/ijms23126623)
Supplement: Supplementary file 1 [file ijms-23-06623-s001.zip › ijms-1741232-supplementary/Supplementary Table S5.xlsx]

## Sheet: Sheet1
Table S5 Primers used for qPCR analysis
Unigene ID	Enzyme	Sequence （5′−3′）	Annealing temp （°C）
Jr02G11537	PAL	F: TTCCGAACCAGATCAAGGGC	60
		R: GACAATCCAGCATCGGGTCA	60
Jr14G11389	C4H	F: TGAGGCAAAACTCGGTGGTT	60
		R: GGCAACTCCTCCTTCCAACA	60
Jr05G11706	4CL	F: GGCGAGATTTGCATTCGTGG	60
		R: GCAATTGATGGGTGGCTGAC	60
Jr01G10656	CHS	F: GAGCTGATCCAATCCCCGAG	60
		R: TCTGTGATGCCCAAGGGTTG	60
Jr01G13213	CHI	F: CACAATCCCCCAATGGCTCA	60
		R: GCCAAACTCTTCTTTGCGGC	60
Jr07G12902	F3H	F: ACAGCCAGACCTCACATTGG	60
		R: TCAGCGTTCTTGAACCTCCC	60
Jr11G12560	F3'H	F: CTAGAGTTTAGGCCCGAGCG	60
		R: TCAGCCCGTATGCTTCATCC	60
Jr11G11451	LDOX	F: CTCAACCCGAACTCGCTCTT	60
		R: TTTCCTTGTTGACCAGCCCC	60
Jr09G12363	ANR	F: AAAGCCACTGGACCGATGTT	60
		R: TCCGGAGTGAGAGGAGTACC	60
Jr02G12175	MYB111	F: ACCCATCTCCGTAAAAAGCTCA	60
		R: TGGCTTCTGTGGCTGATCTAC	60
Jr06G12013	TTG1	F: CGGTCCGGATCTTCGATCTC	60
		R: GCTAGCTGCATGCCTCTCAA	60
Jr14G11044	MYB5	F: GAGAACGGTAGCTGTTGGCT	60
		R: AGCAAAGGGTCAGACACTGG	60
reference	GAPDH	F: ATGATGTCAAGGTTAAGGACTC	60
gene		R: CACAATGATCTCAGCTCCG	60
